# Supplementary material for: Synthetic yeast chromosome XI design provides a testbed for the study of extrachromosomal circular DNA dynamics
Source: Cell Genom. 2023 Nov 9;3(11):100418. doi: 10.1016/j.xgen.2023.100418 (PMC10667340; doi:10.1016/j.xgen.2023.100418)
Supplement: Table S2. List of yeast strains used in this study, related to STAR Methods — Genotype, a brief description and the source of each strain are listed. Table can be found in “TableS2.xls” [file mmc2.xls]

## Sheet: Sheet1
Table S2: List of yeast strains used in this study. Genotype, a brief description and the source of each strain are listed.
Strain	Genotype	Description	Source
BY4741	MATa his3Δ1 leu2Δ0 met15Δ0 ura3Δ0	Referred to as parental	Brachmann et al., 1998
Y07039	MATa his3Δ1 leu2Δ0 met15Δ0 ura3Δ0 YKL220CΔ::kanMX4	BY4741 with YKL220C replaced by kanMX4	EUROSCARF; Winzeler et al., 1999
ysXIa01	MATa his3Δ1::HIS3-pRS413-TRT2 leu2Δ0 met15Δ0 ura3Δ0 YKL220CΔ::kanMX4	Starting strain for synXI assembly	This study
ysXIa02	MATa his3Δ1::HIS3-pRS413-TRT2 leu2Δ0 met15Δ0 ura3Δ0 YKL219W::LEU2	synXI intermediate strain with megachunk A	This study
ysXIa03	MATa his3Δ1::HIS3-pRS413-TRT2 leu2Δ0 met15Δ0 ura3Δ0 YKL205W::URA3	synXI intermediate strain with megachunks A-B	This study
ysXIa04	MATa his3Δ1::HIS3-pRS413-TRT2 leu2Δ0 met15Δ0 ura3Δ0 YKL187C::LEU2	synXI intermediate strain with megachunks A-C	This study
ysXIa05	MATa his3Δ1::HIS3-pRS413-TRT2 leu2Δ0 met15Δ0 ura3Δ0 YKL171W::URA3	synXI intermediate strain with megachunks A-D	This study
ysXIa06	MATa his3Δ1::HIS3-pRS413-TRT2 leu2Δ0 met15Δ0 ura3Δ0 YKL151C::LEU2	synXI intermediate strain with megachunks A-E	This study
ysXIa07	MATa his3Δ1::HIS3-pRS413-TRT2 leu2Δ0 met15Δ0 ura3Δ0 YKL129C::URA3	synXI intermediate strain with megachunks A-F	This study
ysXIa08	MATa his3Δ1::HIS3-pRS413-TRT2 leu2Δ0 met15Δ0 ura3Δ0 YKL107W::LEU2	synXI intermediate strain with megachunks A-G	This study
ysXIa09	MATa his3Δ1::HIS3-pRS413-TRT2 leu2Δ0 met15Δ0 ura3Δ0 YKL091C::URA3	synXI intermediate strain with megachunks A-H	This study
ysXIa10	MATa his3Δ1::HIS3-pRS413-TRT2 leu2Δ0 met15Δ0 ura3Δ0 YKL069W::LEU2	synXI intermediate strain with megachunks A-I	This study
ysXIa11	MATa his3Δ1::HIS3-pRS413-TRT2 leu2Δ0 met15Δ0 ura3Δ0 YKL048C::URA3	synXI intermediate strain with megachunks A-J	This study
ysXIa12	MATa his3Δ1::HIS3-pRS413-TRT2 leu2Δ0 met15Δ0 ura3Δ0 YKL025C::LEU2	synXI intermediate strain with megachunks A-K	This study
ysXIa13	MATa his3Δ1::HIS3-pRS413-TRT2 leu2Δ0 met15Δ0 ura3Δ0 YKL008C::URA3	synXI intermediate strain with megachunks A-L	This study
ysXIa14	MATa his3Δ1::HIS3-pRS413-TRT2 leu2Δ0 met15Δ0 ura3Δ0 YKR015C::LEU2	synXI intermediate strain with megachunks A-M (3.36)	This study
BY4742	MATα his3Δ1 leu2Δ0 lys2Δ0 ura3Δ0	Referred to as parental	Brachmann et al., 1998
Y14868	MATα his3Δ1 leu2Δ0 lys2Δ0 ura3Δ0 YKL007WΔ::kanMX4	BY4742 with YKL007C replaced by kanMX4	EUROSCARF; Winzeler et al., 1999
ysXIa15	MATα his3Δ1 leu2Δ0 lys2Δ0 ura3Δ0 YKR015C::LEU2	synXI intermediate strain with megachunk M (3.36)	This study
ysXIa16	MATa his3Δ1::HIS3-pRS413-TRT2 leu2Δ0 met15Δ0 ura3Δ0 YKR015C::LEU2	synXI intermediate strain with megachunks A-M (partial, 3.37)	This study
ysXIa17	MATa his3Δ1::HIS3-pRS413-TRT2 leu2Δ0 met15Δ0 ura3Δ0 YKR015C::LEU2::URA3	synXI intermediate strain with megachunks A-M (partial, 3.37, marker swapped)	This study
ysXIa18	MATa his3Δ1::HIS3-pRS413-TRT2 leu2Δ0 met15Δ0 ura3Δ0 YKR015C::LEU2	synXI intermediate strain with megachunks A-M (3.37)	This study
ysXIa19	MATa/α his3Δ1::HIS3-pRS413-TRT2/his3Δ1 leu2Δ0/leu2Δ0 LYS2/lys2Δ0 met15Δ0/MET15 ura3Δ0/ura3Δ0 YKR015C::LEU2/YKR015C YKL007W/YKL007W::kanMX4	Diploid of strains ysXIa18 and Y14868.	This study
ysXIa20	MATa/α his3Δ1/his3Δ1 leu2Δ0/leu2Δ0 LYS2/lys2Δ0 met15Δ0/MET15 ura3Δ0/ura3Δ0 YKR015C::LEU2/YKR015C YKL007W/YKL007W::kanMX4	ysXIa19 with HIS3-pRS413-TRT2 integrated construct removed	This study
ysXIa21	MATa/α his3Δ1/his3Δ1 leu2Δ0/leu2Δ0 LYS2/lys2Δ0 met15Δ0/MET15 ura3Δ0/ura3Δ0 YKR015C::LEU2/YKR015C YKL007W/YKL007W::kanMX4 pRS413-chrXI_tRNA (HIS3)	ysXIa20 with chrXI synthetic tRNA array plasmid	This study
ysXIa22	MATa his3Δ1 leu2Δ0 met15Δ0 ura3Δ0 YKR015C::LEU2 pRS413-chrXI_tRNA (HIS3)	synXI intermediate strain with megachunks A-M (3.37)	This study
ysXIa23	MATa his3Δ1 leu2Δ0 met15Δ0 ura3Δ0 YKR034W::URA3 pRS413-chrXI_tRNA (HIS3)	synXI intermediate strain with megachunks A-N	This study
ysXIa24	MATa his3Δ1 leu2Δ0 met15Δ0 ura3Δ0 YKR055W:: LEU2 pRS413-chrXI_tRNA (HIS3)	synXI intermediate strain with megachunks A-O (partial)	This study
ysXIa25	MATa his3Δ1 leu2Δ0 met15Δ0 ura3Δ0 YKR055W:: LEU2 pRS413-chrXI_tRNA (HIS3)	synXI intermediate strain with megachunks A-O	This study
ysXIa26	MATα his3Δ1 leu2Δ0 lys2Δ0 ura3Δ0 YKR055W::LEU2	synXI intermediate strain with chunk O5	This study
ysXIa27	MATα his3Δ1 leu2Δ0 lys2Δ0 ura3Δ0 YKR077W::URA3	synXI intermediate strain with chunks O5-P5	This study
ysXIa28	MATα his3Δ1 leu2Δ0 lys2Δ0 ura3Δ0 ρ0 YKR095W::LEU2	synXI intermediate strain with chunks O5-Q5	This study
ysXIa29	MATα his3Δ1 leu2Δ0 lys2Δ0 ura3Δ0 ρ0 URA3	synXI intermediate strain with chunks O5-R5	This study
ysXIa30	MATα his3Δ1 leu2Δ0 lys2Δ0 ura3Δ0 ρ0	synXI intermediate strain with chunks O5-R5. URA3 marker removed	This study
ysXIa31	MATα his3Δ1 leu2Δ0 lys2Δ0 ura3Δ0 ρ0 klURA3-PGAL1-CEN11	synXI intermediate strain with chunks O5-R5. CEN11 replaced with CEN11*	This study
ysXIa32	MATa/α his3Δ1/his3Δ1 leu2Δ0/leu2Δ0 LYS2/lys2Δ0 met15Δ0/MET15 ura3Δ0/ura3Δ0 YKR055W/YKR055W::LEU2 klURA3-PGAL1-CEN11/CEN11 pRS413-chrXI_tRNA (HIS3)	Diploid of strains ysXIa25 and ysXIa31	This study
ysXIa33	MATa/α his3Δ1/his3Δ1 leu2Δ0/leu2Δ0 LYS2/lys2Δ0 met15Δ0/MET15 ura3Δ0/ura3Δ0 synXI_9.01 klURA3-PGAL1-CEN11/CEN11 pRS413-chrXI_tRNA (HIS3)	ysXIa33 after induced crossover	This study
ysXIa34	MATa/α his3Δ1/his3Δ1 leu2Δ0/leu2Δ0 LYS2/lys2Δ0 met15Δ0/MET15 ura3Δ0/ura3Δ0 synXI_9.01 pRS413-chrXI_tRNA (HIS3)	ysXIa34 after disruption of CEN11*	This study
ysXIb01	MATa his3Δ1 leu2Δ0 lys2Δ0 ura3Δ0 ρ0 synXI_9.01 pRS413-chrXI_tRNA (HIS3)	Haploid strain with synXI_9.01	This study
ysXIb02	MATa his3Δ1 leu2Δ0 lys2Δ0 ura3Δ0 ρ0 synXI_9.02 YKL069W::LEU2 YKL053C::kanMX pRS413-chrXI_tRNA (HIS3)	Markers inserted flanking megachunk J repeats	This study
ysXIb03	MATa his3Δ1 leu2Δ0 lys2Δ0 ura3Δ0 ρ0 synXI_9.03 YKL048C::URA3 pRS413-chrXI_tRNA (HIS3)	Megachunk J integrated to reduce megachunk J copy number	This study
ysXIb04	MATa his3Δ1 leu2Δ0 lys2Δ0 ura3Δ0 ρ0 synXI_9.04 pRS413-chrXI_tRNA (HIS3)	URA3 marker removed	This study
ysXIb05	MATa his3Δ1 leu2Δ0 lys2Δ0 ura3Δ0 ρ0 synXI_9.05 pRS413-chrXI_tRNA (HIS3)	Megachunk J repeats condensed to single copy	This study
ysXIb06	MATa his3Δ1 leu2Δ0 lys2Δ0 ura3Δ0 ρ0 synXI_9.06 YKR077W::URA3 pRS413-chrXI_tRNA (HIS3)	URA3 inserted upstream of megachunk Q repeats	This study
ysXIb07	MATa his3Δ1 leu2Δ0 lys2Δ0 ura3Δ0 ρ0 synXI_9.07 pRS413-chrXI_tRNA (HIS3)	Megachunk Q integrated to reduce megachunk Q copy number	This study
ysXIb08	MATa his3Δ1 leu2Δ0 lys2Δ0 ura3Δ0 ρ0 synXI_9.08 pRS413-chrXI_tRNA (HIS3)	Megachunk Q repeats condensed to single copy	This study
ysXIb09	MATa his3Δ1 leu2Δ0 lys2Δ0 ura3Δ0 ρ0 synXI _9.09 pRS413-chrXI_tRNA (HIS3)	Sequence insertions at YKR050W removed	This study
ysXIb10	MATa his3Δ1 leu2Δ0 lys2Δ0 ura3Δ0 ρ0 synXI _9.10 pRS413-chrXI_tRNA (HIS3)	YKR084C-YKR087C locus replaced	This study
BY4742-CEN11*	MATα his3Δ1 leu2Δ0 lys2Δ0 ura3Δ0 klURA3-PGAL1-CEN11	BY4742 with CEN11 replaced with CEN11*	This study
ysXIb11	MATa/α his3Δ1/his3Δ1 leu2Δ0/leu2Δ0 lys2Δ0/lys2Δ0 ura3Δ0/ura3Δ0 synXI_9.10 pRS413-chrXI_tRNA (HIS3)	Diploid of ysXIb10 and BY4742-CEN11* after disruption of CEN11*	This study
ysXIb12	MATa/MATa his3Δ1/his3Δ1 leu2Δ0/leu2Δ0 lys2Δ0/lys2Δ0 ura3Δ0/ura3Δ0 synXI_9.10 pRS413-chrXI_tRNA (HIS3)	Presumed haploid of ysXIb11 - later found to be homozygous diploid	This study
ysXIb13	MATa/MATa his3Δ1/his3Δ1 leu2Δ0/leu2Δ0 lys2Δ0/lys2Δ0 ura3Δ0/ura3Δ0 synXI_9.11 pRS413-chrXI_tRNA (HIS3)	YKR086W TAG stop codon converted to TAA	This study
ysXIb14	MATa/MATα his3Δ1/his3Δ1 leu2Δ0/leu2Δ0 lys2Δ0/lys2Δ0 ura3Δ0/ura3Δ0 synXI_9.11 pRS413-chrXI_tRNA (HIS3)	Presumed diploid of ysXIb13 and BY4742-CEN11* after disruption of CEN11* - later deduced to be polyploid	This study
ysXIb16	MATa/MATa his3Δ1/his3Δ1 leu2Δ0/leu2Δ0 lys2Δ0/lys2Δ0 ura3Δ0/ura3Δ0 synXI_9.11 pRS413-chrXI_tRNA (HIS3)	Presumed haploid of ysXIb16 - later found to be homzygous diploid	This study
ysXIb17	MATa his3Δ1 leu2Δ0 lys2Δ0 ura3Δ0 synXI_9.11 pRS413-chrXI_tRNA (HIS3)	Haploid of ysXIb16. Final synXI strain	This study
yCEN11d1	MATα his3Δ1 leu2Δ0 lys2Δ0 ura3Δ0 CEN11_3_35	BY4742 with synthetic CEN11_3_35	This study
yCEN11d2	MATα his3Δ1 leu2Δ0 lys2Δ0 ura3Δ0 CEN11_3_37	BY4742 with synthetic CEN11_3_37	This study
yCEN11d3	MATα his3Δ1 leu2Δ0 lys2Δ0 ura3Δ0 CEN11_3_37b	BY4742 with synthetic CEN11_3_37b	This study
yCEN11d4	MATα his3Δ1 leu2Δ0 lys2Δ0 ura3Δ0 CEN11_3_37c	BY4742 with synthetic CEN11_3_37c	This study
yCEN11d5	MATα his3Δ1 leu2Δ0 lys2Δ0 ura3Δ0 CEN11_3_37f	BY4742 with synthetic CEN11_3_35f	This study
GAP1syn	MATa his3Δ1 leu2Δ0 met15Δ0 ura3Δ0 GAP1syn	BY4741 with synthetic GAP1 locus	This study
GAP1WT-yEGFP	MATa his3Δ1 leu2Δ0 met15Δ0 ura3Δ0 yEGFP	BY4741 with yEGFP integration upstream of GAP1	This study
GAP1syn-yEGFP	MATa his3Δ1 leu2Δ0 met15Δ0 ura3Δ0 GAP1syn yEGFP	GAP1syn with yEGFP integration upstream of GAP1	This study
GAP1Δ	MATa his3Δ1 leu2Δ0 met15Δ0 ura3Δ0 gap1-Δ1	GAP1SPecc strain cured of the GAP1 SPecc, resulting in GAP1 deletion	This study
GAP1Δ-yEGFP	MATa his3Δ1 leu2Δ0 met15Δ0 ura3Δ0 gap1-Δ1 yEGFP	GAP1syn-yEGFP strain with GAP1 deletion	This study
HIS3-yEGFP	MATa his3Δ1 leu2Δ0 met15Δ0 ura3Δ0 gap1-Δ1::HIS3 yEGFP	GAP1syn-yEGFP strain with GAP1 replaced with HIS3	This study
References
Brachmann, C. B., Davies, A., Cost, G.J., Caputo, E., Li, J., Hieter, P., Boeke, J. D. (1998). Designer deletion strains derived from Saccharomyces cerevisiae S288C: a useful set of strains and plasmids for PCR-mediated gene disruption and other applications. Yeast 14(2), 115–132.
Winzeler, E.A., Shoemaker, D.D., Astromoff, A., Liang, H., Anderson, K., Andre, B., Bangham, R., Benito, R., Boeke, J.D., Bussey, H., et al. (1999). Functional characterization of the S. cerevisiae genome by gene deletion and parallel analysis. Science 285, 901–906.
