# Supplementary material for: Synthetic yeast chromosome XI design provides a testbed for the study of extrachromosomal circular DNA dynamics
Source: Cell Genom. 2023 Nov 9;3(11):100418. doi: 10.1016/j.xgen.2023.100418 (PMC10667340; doi:10.1016/j.xgen.2023.100418)
Supplement: Table S3. List of primers used in this study, related to STAR Methods — 5PHOS denotes that the primer is 5′ phosphorylated. PCRTag primers are listed in Table S4 and CRISPR/Cas9 gRNA retargeting primers are listed in Table S5. Table can be found in “TableS3.xls” [file mmc3.xls]

## Sheet: Sheet1
Table S3: List of primers used in this study. 5PHOS denotes that the primer is 5’ phosphorylated. PCRTag primers are listed in Table S4 and CRISPR/Cas9 gRNA retargeting primers are listed in Table S5.
Name	Sequence (5’ - 3')	Target	Details
BB_mat_a	ACTCCACTTCAAGTAAGAGTTTG	MATA1	Mating type determination. Sequence taken from Huxley et al., 1990
BB_mat_alpha	GCACGGAATATGGGACTACTTCG	MATALPHA1	Mating type determination. Sequence taken from Huxley et al., 1990
BB_mat_uni	AGTCACATCAAGATCGTTTATGG	YCR041W	Mating type determination. Sequence taken from Huxley et al., 1990
BB210	GTACGAATTCCTCACTACTATGACTTCCATAGCTCACC	BY4741, TRT2 5'	Amplification of TRT2 for pRS403::TRT2 generation
BB211	GTACCCCGGGGCGAAGCAGCGTGTAAATTTCCCTATTAGG	BY4741, TRT2 3'	Amplification of TRT2 for pRS403::TRT2 generation
BB286	TGACCGGAAAAGACAGTTGT	Chunk M1	Editing M1 to conform to synXI_3.36
BB287	CATTCTATATACCCTGTTTAAGTTATTTTAATGAGCCAATCAAGCCAAAAATAAATAAT	Chunk M1	Editing M1 to conform to synXI_3.36
BB288	ATTATTTATTTTTGGCTTGATTGGCTCATTAAAATAACTTAAACAGGGTATATAGAATG	Chunk M1	Editing M1 to conform to synXI_3.36
BB289	GGGAGAACATCTTGAGGCAATG	Chunk M1	Editing M1 to conform to synXI_3.36
BB290	CAAGTTGCAGATCGTTGTTGA	Chunk M3	Editing M3 to conform to synXI_3.36
BB291	GAGCGCAATGGTTTCATGATTATTCTACACCAAGTTGTTGCGCCATTTTATCTAAGCTGA	Chunk M3	Editing M3 to conform to synXI_3.36
BB292	TCAGCTTAGATAAAATGGCGCAACAACTTGGTGTAGAATAATCATGAAACCATTGCGCTC	Chunk M3	Editing M3 to conform to synXI_3.36
BB293	ACGGAACATTAAAAGAGCTTGTT	Chunk M3	Editing M3 to conform to synXI_3.36
BB294	TCTGATCAAAGCGGCATTTCT	Chunk M3	Editing M3 to conform to synXI_3.36
BB295	TTATATGTTTTTCTTTTTTTTGTTTTAACTATCTGATTGTTCTTTCTTATTTTTATCC	Chunk M3	Editing M3 to conform to synXI_3.36
BB296	GGATAAAAATAAGAAAGAACAATCAGATAGTTAAAACAAAAAAAAGAAAAACATATAA	Chunk M3	Editing M3 to conform to synXI_3.36
BB297	GGTAATTCAAGTGCGGCCAT	Chunk M3	Editing M3 to conform to synXI_3.36
BB353	/5PHOS/GTTTTAGAGCTAGAAATAGCAAGTTAAAATAAGGCTAG	pWS082	Combined with target specific primer for CRISPR/Cas9 gRNA retargeting
BB367	GGTGATGAGCCAAATGTCGTAGTGG	Chunk M2	Editing M2 to conform to synXI_3.37
BB368	ACCGGTCGACTCAAGCTTGGTT	Chunk M2	Editing M2 to conform to synXI_3.37
BB369	CCTAAACACTAGTATTGACAAAAGAATAATATTATATGC	Chunk M2	Editing M2 to conform to synXI_3.37
BB370	/5Phos/ATAACTTCGTATAATGTACATTATACGAAGTTATTTCCTCATCTATACCGGTCGAC	Chunk M2	Editing M2 to conform to synXI_3.37
BB371	GAAGACAATAAAGAGGAATGGGGTG	Chunk M2	Editing M2 to conform to synXI_3.37
BB372	AACTTAAACAGAGGAGACGATTTGAC	Chunk M2	Editing M2 to conform to synXI_3.37
BB373	CCTAATACCTCAATGGTCCAATACTAAATAAGGTACTATTCATTGTATTGATTGATTCTG	Chunk M2	Editing M2 to conform to synXI_3.37
BB374	ACCTTATTTAGTATTGGACCATTGAGGTATTAGGTATTAGTAGAAATATCCTAAACACTA	Chunk M2	Editing M2 to conform to synXI_3.37
BB418	GGAGTCACTGCCAGGTATCGTT	BY4741, his3Δ1 5'	CRISPR/Cas9 removal of TRT2 from HIS3 locus repair template
BB419	GTTGTAGCCGCCGTTGTTGTTA	BY4741, his3Δ1 3'	CRISPR/Cas9 removal of TRT2 from HIS3 locus repair template
BB420	TTTTTACTCCACGCGCCAGT	HIS3 region deleted in BY4741	TRT removal screening
BB421	ATCAACAACAGAGGACATATGCCCTACC	pWS082	Amplification of retargeted gRNA piece for CRISPR/Cas9
BB422	ATCCTGCACTCATCTACTACCCGCA	pWS082	Amplification of retargeted gRNA piece for CRISPR/Cas9
BB433	TCAGGGAATTCGGTCTCTCCTCTTCTCCATTGCCACA	BY4741, CEN11 upstream	Generating CEN11*
BB434	TACCGCTGATAGGCGATTCCCGAAGTTTAAATTACAGAAGTTAGGTGAGGTTAATTACCA	BY4741, CEN11 upstream	Generating CEN11*
BB435	AAGAAATTGGTAATTAACCTCACCTAACTTCTGTAATTTAAACTTCGGGAATCGCCTATC	pJJH1304, klURA3 5'	Generating CEN11*
BB436	GTTCCAAAGAGAAGGTTTTTTTAGGCTAAGATAATGGGGGGATCTGTTTAGCTTGCCTCG	pJJH1304, klURA3 3'	Generating CEN11*
BB437	CGGCGGGGACGAGGCAAGCTAAACAGATCCCCCCATTATCTTAGCCTAAAAAAACCTTCT	BY4741, PGAL1 5'	Generating CEN11*
BB438	GCAAAATTGTAAATAGCGTTGACAAGTGAAGATCTTATAGTTTTTTCTCCTTGACGTTAA	BY4741, PGAL1 3'	Generating CEN11*
BB439	TTTAACGTCAAGGAGAAAAAACTATAAGATCTTCACTTGTCAACGCTATTTACAATTTTG	CEN11 amplicon	Generating CEN11*
BB440	AGCAAGCTTGGTCTCTATCTTTTGTCCAATATGAAGAAGGTCAAC	CEN11 amplicon	Generating CEN11*
BB458	GTTTGGTTGTCTTGCCAGATGAG	R5 URA3 upstream	R5 URA3 loss screening
BB459	CATACATTATACGAAGTTATCGGTCCG	R5 URA3 downstream	R5 URA3 loss screening
BB468	GCGCTTGCTCTAAACATGCATAGGG	CEN11	Generating CEN11 variants
BB469	CATCTATACCGGTCGACTCAAGCTTGG	CEN11	Generating CEN11 variants
BB472	CCTAATACCTCAATGGTCCAATACTAAATAAGGTACTATTCATTGTATTGATTGATTCTG	CEN11	Generating CEN11 variants
BB473	/5Phos/ATAACTTCGTATAATGTACATTATACGAAGTTATTATTAGTAGAAATATCCTAAACACTA	CEN11	Generating CEN11 variants
BB475	/5Phos/ATAACTTCGTATAATGTACATTATACGAAGTTATTGTAAATAGCGTTGACAAGTGATTAC	CEN11	Generating CEN11 variants
BB476	CTCTCCTTTCTATGTGTATTTGATTATTTTAATTACCAAG	CEN11	Generating CEN11 variants
BB479	/5Phos/TATTAGTAGAAATATCCTAAACACTAGTATTGACAAAAG	CEN11	Generating CEN11 variants
BB481	TCACTAAATAATATAGTTATACATCTAGCTAATCACTATTCATTGTATTGATTGATTCTG	CEN11	Generating CEN11 variants
BB570	CGTATCTAGACTGTTTAGCTTGCCTCGTC	Y07039, kanMX4 5'	Generating pSXI_3_34_J4::kanMX
BB571	CGTAGGCGCCGTTTTCGACACTGGATGG	Y07039, kanMX4 3'	Generating pSXI_3_34_J4::kanMX
BB582	CTTTTGATGTCAGCTTCG	GAP1 locus	Amplification of GAP1 locus
BB583	AAGAGTCTACTAAGCAAAACATGATG	GAP1 locus	Screening of GAP1 locus
BB584	AGGAAATCCCCTCTTATGATCT	GAP1 locus	Screening of GAP1 locus
BB585	TCAAGCGGTCTCTTTCGC	GAP1 locus	Amplification of GAP1 locus
BB683	TGGTGTTATATACTGTTACTGGAGCTC	YKR087C	OMA1 loxP screening
BB738	TTCCGGTCATTTCCTCCGGT	PRP16 3' region	CRIPSR/Cas9 recoding of PRP16 stop codon repair template
BB768	GCAATAATCAGATTGTGAATTCC	YKR084C	CRISPR/Cas9 replacement of HBS1-OMA1 locus repair template
BB775	ATGTTACGCAACATCATCAGGT	YKR087C	CRISPR/Cas9 replacement of HBS1-OMA1 locus repair template
BB788	GAGTTATGCTCTTTTCTTTTGTACCC	PRP16 3' region	CRIPSR/Cas9 recoding of PRP16 stop codon repair template
BB789	CACGCTCTTCCCATAAAT	PRP16 TAA stop codon	PRP16 stop codon screening
BB790	CATAACTCGTGGAGATAACTTCG	YKR087C (loxPsym present)	OMA1 loxPsym screening
BB791	CATAACTCGTGGAGTGCTTACAT	YKR087C (loxPsym absent)	OMA1 loxP screening
BB877	CGACATTAACGGATACGCAACTG	CEN11 variants 5'	CEN11* CRISPR/Cas9 replacement repair template
BB878	CAGGAACTTTCTGGTGGTGCTAG	CEN11 variants 3'	CEN11* CRISPR/Cas9 replacement repair template
oLM394	GTCAAGCCAATAATGGTTTAGGTAGTAGG	YNCQ0002W	Mitochondrial genome screening
oLM395	CACGGGTATCGAATCCGTTTCGC	YNCQ0002W	Mitochondrial genome screening
oLM396	CTAGCTTAAGCAGCTTTTCAATTCAATTCA	URA3	Amplification of URA3 for marker swapper construct
oLM397	CTAGCTTAAGATAGGGTAATAACTGATATAATTAAATTG	URA3	Amplification of URA3 for marker swapper construct
oLM398	CAGGATTCAGCAACACCAAATCAAGAA	Q0250	Mitochondrial genome screening
oLM399	CCCACACAACTCAGAACATGCTC	Q0250	Mitochondrial genome screening
XL041	AGGGCTTTCTGCTCTGTCATCTTTGCCTTCGTTTATCTTG	HIS3	Screening HIS3 insertion
XL042	CAAGATAAACGAAGGCAAAGATGACAGAGCAGAAAGCCCT	HIS3	Screening HIS3 insertion
XL1178	GCAATGTGTTCTCTAAATTGGGTAGTGATGATTTTATATACATCAGGTCAAACATAAACC	GAP1 upstream	CRISPR/Cas9 repair template amplification
XL1179	GTATATAAAATCATCACTACCCAATTTAGAGAACACATTGCGAACACAGTCCTTTCCCGC	HIS3	CRISPR/Cas9 repair template amplification
XL1180	TTCATAGTATAATTTATCTTATTAGTGCACGGAAATATACTATGATCCGTCGAGTTCAAG	HIS3	CRISPR/Cas9 repair template amplification
XL1181	ATAGTATATTTCCGTGCACTAATAAGATAAATTATACTATGAAAGAAAGTAAGGTATTTC	ARS1116	CRISPR/Cas9 repair template amplification
XL1215	AGGTCACAAATTGGAATACAACTA	yEGFP	CRISPR/Cas9 repair template amplification
XL1220	AGATCATAAGAGGGGATTTCCT	ARS1116 downstream	CRISPR/Cas9 repair template amplification
XL1227	TCATAGTATAATTTATCTTATTAGTGCACGGAAATATACCGCAATGTGTTCTCTAAATTG	GAP1 upstream	CRISPR/Cas9 repair template amplification
XL1228	AAATCATCACTACCCAATTTAGAGAACACATTGCGGTATATTTCCGTGCACTAATAAGAT	GAP1 downstream	CRISPR/Cas9 repair template amplification
XL1243	TCATTATGTGATAATGCCAATC	HIS3 upstream	Screening HIS3 SPecc formation
XL1244	GAACAGTATGATACTGAAGATGACA	HIS3 downstream	Screening HIS3 SPecc formation
XL1250	GGACACAAGATCTATAAGAGGA	GAP1	qPCR of GAP1
XL1251	CTAAATCGACTTCTCTTCTACC	GAP1	qPCR of GAP1
XL1258	GTACTCTTCCGGTAGAACTACT	ACT1	qPCR of ACT1
XL1259	GATCTTCATCAAGTAGTCAGTC	ACT1	qPCR of ACT1
XL217	GGATAGTGTTCAAGTTGACCAT	YKRCẟ11 upstream	Screening GAP1 locus rearrangements
XL492	CATCATGTTTTGCTTAGTAGACTC	Region 5' of GAP yEGFP insertion	Amplification of 5' homology arm for yEGFP insertion
XL493	CGCCAAAAATCATGGTAAAACCTCCCACACAGAATCGAGGTATTTTTTGATTACTTGACC	Region 5' of GAP yEGFP insertion	Amplification of 5' homology arm for yEGFP insertion
XL494	TACACCTCGCTCTGGGTCAAGTAATCAAAAAATACCTCGATTCTGTGTGGGAGGTTTTAC	PPFY1	Amplifying yEGFP expression cassette
XL495	GTCAAACATAAACCAAGCGACAGATTTGTCGAAGATATTCGATCTTCGAGCGTCCCAAA	TCYC1	Amplifying yEGFP expression cassette
XL496	GAAAACCTTGCTTGAGAAGGTTTTGGGACGCTCGAAGATCGAATATCTTCGACAAATCTG	Region 3' of GAP yEGFP insertion	Amplification of 3' homology arm for yEGFP insertion
XL497	GAGAAAGTTTCTTTTAACTTTTGGC	Region 3' of GAP yEGFP insertion	Amplification of 3' homology arm for yEGFP insertion
XL788	CCTACTGGGGGTTATTTATGG	GAP1	Screening GAP1 locus rearrangements
XL789	TTCATATGATCTGGGTATCTAGC	yEGFP	Screening GAP1 locus rearrangements
XL790	CACTCCGATAACTAAACTTTGC	ARS1116	Screening GAP1 locus rearrangements
XL808	AACGTAGAATTGGGCAATG	GAP1	Screening GAP1 locus rearrangements
XL809	CCGCAGTGAAAGTTAATAACG	ARS1116 downstream	Screening GAP1 locus rearrangements
References
Huxley, C., Green, E.D., and Dunham, I. (1990). Rapid assessment of S. cerevisiae mating type by PCR. Trends Genet. 6, 236.
