# Supplementary material for: Synthetic yeast chromosome XI design provides a testbed for the study of extrachromosomal circular DNA dynamics
Source: Cell Genom. 2023 Nov 9;3(11):100418. doi: 10.1016/j.xgen.2023.100418 (PMC10667340; doi:10.1016/j.xgen.2023.100418)
Supplement: Table S4. synXI PCRTag primers, related to STAR Methods — “Amplicon” given the chromosomal target locus. “WT_F” is the forward primer targeting wild type sequence. “WT_R″ is the reverse primer targeting wild type sequence. “syn_F″ is the forward primer targeting synXI sequence. “syn_R″ is the reverse primer targeting synXI sequence. “bp” is the expected size, in base pairs, of the PCR amplicon. “chunk” is the synXI chunk or chunks that contain the corresponding target sequence. Asterisks denote that primer sequences deviate from target sequences. Table can be found in “TableS4.xls” [file mmc4.xls]

## Sheet: Sheet1
Table S4: synXI PCRTag primers. “Amplicon” given the chromosomal target locus. “WT_F” is the forward primer targeting wild type sequence. “WT_R” is the reverse primer targeting wild type sequence. “syn_F” is the forward primer targeting synXI sequence. “syn_R” is the reverse primer targeting synXI sequence. “bp” is the expected size, in bp, of the PCR amplicon. “chunk” is the synXI chunk or chunk…
Amplicon	WT_F	WT_R	syn_F	syn_R	bp	chunk
YKL222C 2	TCGGACCGGAATTCCTGTAGAGAGTGAA	CCATCCAAAAGAAGTGCCAGAGGCTATT	TCTAACTGGGATACCGGTGCTCAAGCTG	ACACCCTAAGGAAGTTCCTGAGGCCATC	340	A1
YKL222C 1	AACACTTGGTGAGCCTGAGTGCGGT	CTGTGGAAGTTGCTCTTCTCGAAATCGA	GACTGAAGGGCTACCGCTATGTGGA	TTGCGGTTCATGTAGCAGCAGAAACAGA	421	A1
YKL221W 1	ATGCACATCACTTAGCACCATTGCGCTT	AGGTATCCACATGGCCCAACAAAGGATG	CTGTACCAGCTTGTCAACTATCGCTTTG	TGGGATCCACATAGCCCAGCACAAAATA	373	A1
YKL220C 1	CACAGATAATGAGCCACTCAATTCAGCC	ATTGTTACTCACTGGAGGTACCGGTTTG	AACGCTCAAGCTACCTGATAATTCGGCA	TTTATTGTTGACCGGTGGCACTGGCTTA	403	A2
YKL220C 2	GTGTGCGAATGCGAGTACACCACTTCTG	CATGGCTTTTGCAGGCGTTCTTCATTGC	ATGAGCAAAAGCCAAAACGCCTGAACGA	TATGGCCTTCGCTGGTGTCTTGCACTGT	331	A2
YKL219W 1	ATCATTTGGGGATTCTGTCCCCTACATC	AAAACCTCCCCCACAACACAAGATACGA	GAGCTTCGGTGACAGCGTTCCATATATT	GAAGCCACCACCGCAGCATAAAATTCTG	283	A2/ B1
YKL218C 1	TTTGCAGCCTGGAGAAAGGCTTCTAGCG	CAGGTATACTGAAGATCGCGAGCAGATT	CTTACAACCAGGGCTCAATGAACGGGCA	TAGATACACCGAAGACAGAGAGCAGATC	229	B1
YKL217W 2	CCATAACCCATCACTGCCTGCACAATCA	CAATGGAGCGACTGATACTGAAACGCAA	TCACAATCCTAGCTTACCAGCTCAAAGC	TAAAGGGGCAACGCTAACGCTGACACAG	328	B1/ B2
YKL217W 1	GAAAGCACGTTCGTTCCTATCAGGTCTA	AACCACTACAATGACAGTGACAGCATCC	TAAGGCTAGAAGCTTTTTGAGCGGCTTG	GACAACAACGATAACGGTAACGGCGTCT	454	B2
YKL216W 1	AGCTGGCGCATTCATTACAAAGAGTGCT	GTCATAAGCAACTTGTGGTTTCCCAGGC	GGCCGGTGCTTTTATCACCAAATCAGCC	ATCGTAGGCGACTTGAGGCTTACCTGGA	319	B2
YKL215C 1	GCTCAAGAGGGAACCAGCAGGAATTTTT	CGATTTAAAAGCGCAAGTCGCAGCTAAC	TGATAACAAACTGCCGGCTGGGATCTTG	TGACTTGAAGGCTCAAGTTGCTGCCAAT	430	B2
YKL215C 2	TCTTGAACCTGAGCAGCCTGGGTATTTG	AGGAAACTTAGTCGCTAACGCTCCTCAT	ACGGCTGCCGCTACAACCAGGATACTTA	GGGTAATTTGGTTGCCAATGCCCCACAC	406	B2
YKL215C 4	TCCGCTTTTAGATAATGTCTTCGCAGCC	GAAAGCCGACGTGTCAAAGGATGCTAGT	ACCTGACTTGCTCAAGGTTTTAGCGGCT	AAAGGCTGATGTTAGCAAAGACGCCTCA	244	B2
YKL215C 3	AGTAAGGTAGGCATCTGCGACAGAACTG	TGGTGAACGTTGTGCCTTCATTACTACG	GGTCAAATAAGCGTCAGCAACGCTTGAA	CGGCGAAAGATGCGCTTTTATCACCACC	481	B2
YKL214C 1	GTCAAGAGCTTCGACAGAAGTAGGAGTG	ACCTAGACTGGGATTTGCGCCTTCGGAT	ATCCAAGGCTTCAACGCTGGTTGGGGTA	TCCACGTTTAGGTTTCGCTCCAAGCGAC	478	B3
YKL213C 1	AGAGTTCCCTTTCGTGACGAGAGCTGAA	TCTGGCGCAAATTGGTGGCGCACTACAT	GCTATTACCCTTGGTAACCAAGGCGCTG	CTTAGCTCAAATCGGCGGTGCTTTGCAC	412	B3
YKL213C 2	AACGGACCAAATAGAGATGGCAGGAAGT	CCAAGATGGTGTTGTGATAAGCGGTAGT	GACACTCCAGATGCTAATAGCTGGCAAG	TCAAGACGGCGTCGTTATCTCAGGCTCA	481	B3
YKL212W 2	TCAAGGTGTTCGGGTCCTTGGAGCA	TCGTTCATCAGCGGTTTTCCAGGAGGCT	CCAAGGCGTCAGAGTTTTGGGTGCT	TCTTTCGTCGGCAGTCTTCCAACTAGCA	358	B3
YKL212W 1	TAGACCACATACCGCTTCTATCAAGTCG	ATGCGTTTGATGAACGACCAAGAACCCA	CCGTCCTCACACTGCCAGCATTAAAAGC	GTGGGTTTGGTGGACAACTAAAAAACCG	277	B3
YKL211C 1 *	GGCTCTTTTATGGGATGATGACAACACC	TTCATTGGCCGGGACAGAATCGTCCCTA	AGCACGCTTGTGACTGCTGCTTAAAACG	CAGCTTAGCTGGTACCGAAAGCAGTTTG	382	B3
YKL210W 2	TAGATTCATTTCCTCGGAGACAAGAGGG	GACTGAACCAATTCTGAATGCAAAGGGC	CCGTTTTATCAGTAGCGAGACCCGTGGT	AACGCTGCCGATACGAAAAGCGAATGGA	283	B4
YKL210W 1	CTCTTCTTCTAGAGACCCACCAGAAAAG	AAATGGTTCACCGTTGGAAGTCTTGGCA	TAGCAGCAGCCGTGATCCTCCTGAAAAA	GAAAGGTTCGCCATTACTGGTTTTAGCG	364	B4
YKL210W 3	ATCCCTACCAGATCCTTCTACTTTGGCT	AGAAGTGGTTGTTGCGATGGCAGGAATA	TAGTTTGCCTGACCCAAGCACCTTAGCC	GCTGGTAGTGGTAGCAATAGCTGGGATG	205	B4
YKL209C 1	GGAGCTGACAGAATCCAAGGCTGAAGTA	TCCATCTGCACCTACCGCCTTTGTTTAC	ACTTGAAACGCTGTCTAAAGCGCTGGTG	CCCTAGCGCTCCAACTGCTTTCGTCTAT	493	B4
YKL209C 3	AATGCTCAGAAGTTGTGGCCCTGTTGAA	TGTTGAAAGCGGCACCCAGTCTGAACTT	GATTGATAACAATTGAGGACCGGTGCTG	CGTCGAATCAGGTACTCAGAGCGAATTG	358	B4
YKL209C 4	GGTGCTGCAATCGGCATTTCTTACCGAA	TTATCCAAGCAGACCTTCGGAAGCAGTT	AGTTGAACAGTCAGCGTTACGAACGCTG	ATACCCTTCACGTCCAAGCGAAGCTGTC	310	B4
YKL209C 2	TGCGGAGCTTGATCTTAGCTCTTCCACA	GGCAATTACTTCTATCCTGACGGGCAGA	AGCACTTGAGCTACGCAACTCTTCAACG	TGCTATCACCAGCATTTTAACCGGTCGT	325	B5
YKL208W 1	CGCTGGTAGTCTTGTCGATTCTTCCTAC	GAGAGATGGGATGTCCTGAACTGTCTGA	TGCCGGCTCATTGGTTGACAGCAGTTAT	CAAGCTAGGAATATCCTGGACGGTCTGG	235	B5
YKL207W 1	CCTGTCTTCCGATGCATTTGCTGCGAAG	GCTAACCCATCTCACATCCAGGTCCTGA	TTTAAGCAGTGACGCTTTCGCCGCTAAA	TGAGACCCAACGAACGTCTAAATCCTGG	331	B5
YKL206C 1 *	GAGGTTCGATAAAAGCTCAGCTTCATCG	ATTAGACAGACCAGAGGATGGTAGCGAC	CAAATTGCTCAACAACTCGGCTTCGTCA	TTTGGATCGTCCTGAGGACGGCTCAGAT	325	B5
YKL205W 1	GGATTCGGCTATTTCCAATACGAGCCCG	TCCGGGACATTGTGACACAATTTGTTCG	TGACAGCGCCATCAGTAACACCTCACCA	ACCTGGGCATTGGCTAACGATTTGTTCA	250	B5
YKL205W 3	AGTAACATCTATCAACGCCCAAGGGACG	GAGACCAATGTGCAAACCTCTCGCTAAA	GGTTACCAGCATTAATGCTCAAGGTACC	CAAGCCGATATGTAAGCCACGAGCCAAG	295	B5/ C1
YKL205W 2	CCGCGATGCATCTAGGTTTACCTTTGCC	GGCTGTGACTGCAGTGTCTATAGGTTTG	TAGAGACGCTAGCAGATTCACTTTCGCT	AGCGGTAACAGCGGTATCGATTGGCTTA	310	C1
YKL204W 1	CGGTAGCGTAGAATCTTCAACTGATAGC	AGCCTTCCAACTGCCTCCACCATTG	TGGCTCAGTTGAAAGCAGCACCGACTCA	GGCTTTCCATGAACCACCGCCGTTA	367	C1
YKL204W 2	TGGACAGCCAAGCCTATCCAAAACCAGT	AATTAGTCCTGGGGGTGGAGGAGGA	CGGTCAGCCTTCATTGAGTAAGACTTCA	GATCAAACCAGGTGGAGGTGGTGGT	460	C1
YKL203C 2	ACCCAGTAACCCAGACTTCGGAGATAAT	GACCCGTGCAAGTGGTGGAAAACCAATT	GCCTAACAAACCGCTTTTTGGGCTCAAA	TACTAGAGCTTCAGGCGGTAAGCCTATC	292	C1
YKL203C 1	ATCATGCGCAGATAGTAGTTTTGGCGAC	CGAATCTCTCTCACGACAGAAAGCAGCT	GTCGTGAGCGCTCAACAACTTAGGGCTA	AGAAAGCTTGAGCAGACAGAAGGCTGCC	460	C1
YKL203C 3	CGAGGAAGCATCACTTCCTTCCTGTTTC	CAAAAGAGTCCCTCGTCACGTTGAAGAT	GCTACTGGCGTCTGAACCTTCCTGCTTT	TAAGCGTGTTCCAAGACATGTCGAAGAC	262	C1
YKL203C 7	CCTACCCGATTTTCTGCATAAGTTGGCA	CTGGGGTTTGGAGCAATGGGATGAAATA	TCTGCCGCTCTTACGACACAAATTAGCG	TTGGGGCTTAGAGCAATGGGACGAAATC	445	C1
YKL203C 4	ATCTGGAGACTGCGATTTCATGACGCTA	AGCATATAATGAGAAGGAGGCAGCAGGA	GTCAGGGCTCTGGCTCTTCATAACTGAG	TGCTTACAACGAGAAAGAGGCTGCTGGT	244	C1
YKL203C 5	AGCAGCCGTGTGATGGATTGACAACGAT	TGGCCCTTTACTAGACTACCCAGAGTTA	GGCGGCGGTATGGTGAATGCTTAAGCTA	CGGTCCATTGTTGGATTATCCTGAGTTG	316	C2
YKL203C 6	CTTTAAAGCGGTGGATGCTACGGCAGAT	CAACCCCGCTTATGTAGTTCCTTCTTTG	TTTCAAGGCAGTACTAGCAACAGCGCTA	TAATCCAGCCTACGTTGTCCCAAGCTTA	226	C2
YKL201C 3	CTTTGCAGGGGAGCTTAACTTAGGAGCA	GCCAGCGTTGATTCCTCACAGACATACC	TTTAGCTGGACTTGACAATTTTGGGGCG	TCCTGCTTTAATCCCACATCGTCACACT	499	C2
YKL201C 1	GTAATCCCTACTAGGGGCAGAAGTGCTA	TGCCGTGAAGCAATATAAAGGTATGGGG	ATAGTCTCTTGATGGAGCGCTGGTTGAG	CGCTGTTAAACAATACAAGGGCATGGGT	463	C2
YKL201C 2	GATGGAAATGGATAGTGGATGCGACTGT	TGAGACAGAGCTCGGCGAACCTTTGTTC	AATACTGATACTCAAAGGGTGGCTCTGG	CGAGACCGAGTTGGGTGAACCATTATTT	289	C3
YKL201C 4	TAAAGACTCTTTGTCGAAAGCGGACTGG	AAATTCACCGCAGCGTAACGGACTTGGG	CAAGCTCTCCTTATCAAAGGCACTCTGA	TAACAGCCCACAGAGAAATGGTTTGGGT	475	C3
YKL198C 2	CGGAGGCGACGACGCTAAAACC	CCCATGGTTCCAAGGAATTGAGACTTGT	TGGTGGGCTGCTAGCCAAGACG	TCCTTGGTTTCAAGGTATCGAGACCTGC	238	C3
YKL198C 1	CGAAGTGGACGAATGTCTGTTTCCTCTT	GTCTCTACCTCCAGACTTCCACTCTACA	GCTGGTACTGCTGTGACGATTACCACGA	TAGCTTGCCACCTGATTTTCATAGCACC	214	C3
YKL197C 2	TCTTCCCGGTCTTAACAATGCGCTATCA	TGAAAGGGCACAGTCCGTCAAACCCTGT	ACGACCTGGACGCAATAAAGCTGAGTCG	CGAAAGAGCTCAGAGTGTTAAGCCATGC	217	C3
YKL197C 1 *	CGCAGATGGTGTAAACGCACTAAGCGAC	TGGAAAACCTCAAGCCAATGACGGAGAT	AGCGCTAGGGGTGAAAGCTGACAAGCTT	CGGTAAGCCACAAGCTAACGATGGTGAC	454	C3
YKL197C 3 *	ATCTTTACTAGTGCGCGAAACTTCGCCA	TCCTACCAAGAGTGGGGATCAGTATTCT	GTCCTTTGAGGTTCTGCTGACTTCACCG	CCCAACTAAATCAGGTGACCAGTACAGC	271	C3
YKL196C 1	GGAACTTGCCGTTAATGACTCCGATTTG	CGCACATCCTAAGGAAGAGTGGGCAGAT	ACTTGAAGCGGTCAAGCTCTCGCTCTTA	TGCTCACCCAAAAGAAGAGTGGGCTGAC	241	C4
YKL195W 1	TAAAACCGCAGAGGAAGAGCTTTCCAGT	CTTGTCATCAGATTGTCCCTGTTGCGAT	CAAGACTGCTGAGGAAGAGTTGAGTTCA	TTTATCGTCGCTTTGACCCTGTTGGCTC	442	C4
YKL194C 1	CCTTAGTCTAGTCAATCCCGACAGTGCA	AGATCCACTATCTCCTGGATCCATGTTC	TCTCAAACGGGTTAAACCGCTTAAAGCG	CGACCCTTTGAGCCCAGGTAGTATGTTT	376	C4
YKL191W 2	CATTCTCGGTTGTAGCCAAAGCGGTATC	ATCAAACTCCGGTTCATCGGAAGTTGTG	TATCTTGGGCTGCTCACAATCAGGCATT	GTCGAACTCTGGTTCGTCACTGGTGGTA	223	C5
YKL191W 1	TAGCACATCAAGACCACTGCGAGCGCTA	GGAAATACCTTCTTCGATATCCGCTCCA	CTCAACCAGCCGTCCTTTAAGAGCTTTG	ACTGATGCCTTCTTCAATGTCAGCACCG	229	C5
YKL189W 1	ATTCAGCTCACCCTCGCTGACTCAGGAT	ACCCTTTTGTTGTAGAGCAACTTCCGCA	GTTTTCAAGCCCAAGCTTAACCCAGGAC	GCCTTTTTGTTGCAAGGCGACTTCAGCG	352	C5
YKL188C 1	TAATGAAGATTTACCGCAACCGTTGGGC	GGAACCCGGGAATGATATGACGGCT	CAAGCTGCTCTTGCCACAGCCATTTGGA	AGAACCAGGTAACGACATGACCGCC	355	C5
YKL188C 2	TGGAATCGAGCATAGTACCAAGCCAGCT	TATGGGTGAAGGAACTTTGGCACTGGGC	AGGGATGCTACACAAAACTAAACCGGCA	CATGGGCGAAGGTACCTTAGCTTTAGGT	334	C5
YKL188C 3	AGATGCGCTTGCCATAGTTAACCTAGTG	GTCCACACTAGTAAGAGCTCAATACGCA	GCTAGCTGAAGCCATGGTCAATCTGGTA	TAGTACCTTGGTTCGTGCCCAATATGCT	460	C5
YKL187C 2	GGGGTGACTTAGCTCTGTTCTATTACTC	CGTTTGCGTTGGTGTAGCCACTGTATTG	TGGATGTGACAACTCGGTACGGTTTGAG	TGTCTGTGTCGGCGTTGCTACCGTTTTA	439	C5/ D1
YKL187C 1	CAGCGAAGCAGAAACTAACCTTGAGAGG	TGCTGATACTCCCGCGCTGACG	TAAGCTGGCGCTGACCAATCTGCTCAAA	CGCCGACACCCCAGCTTTAACC	220	D1
YKL186C 1	GCATATCAACGTGCCGGATCCCGGAATA	ATTAGCGCATTTGGATGATCCGGACTCC	ACAGATTAAGGTACCACTACCTGGGATG	CTTGGCTCACTTAGACGACCCAGATAGT	211	D1
YKL185W 1	TTCGCTCAATGTGTCGCCAATTCTTTCC	ACCTAAGCCAGACCCATAGTTCAATGGA	CAGCTTGAACGTTAGCCCTATCTTGAGT	GCCCAAACCGCTACCGTAATTTAAAGGG	208	D1
YKL185W 2	AAGATCATCCTCACCTGTGCGTCCCAAG	CGATGGCCTCCAACAGGGCGAA	TCGTAGCAGTAGCCCAGTTAGACCAAAA	GCTAGGTCTCCAGCATGGGCTG	226	D2
YKL184W 1	CCACGTCGGTTCAGGCGCTTCT	AGATGCCAAAGTGAACGCTGTAGCTACA	TCATGTTGGCAGCGGTGCCAGC	GCTAGCTAAGGTAAAAGCGGTGGCAACG	268	D2
YKL183W 1	TTTGTACCATGCATCAAGACGGCTACCA	TCCAAGCCCAGAATACGTGGCGTTGAGA	CTTATATCACGCTAGCCGTAGATTGCCT	ACCCAAACCGCTGTAGGTAGCATTCAAG	421	D2
YKL182W 3	ATCCAACTCTGCTCTTTTTAGGGCCGTC	GGCAGTAACTACGTAGTGAGCCAATTGA	GAGTAATAGCGCCTTGTTCAGAGCTGTT	AGCGGTGACAACATAATGGGCTAATTGG	340	D2
YKL182W 4	GGCCCCATCTGGACTGGATCAATCAAGA	TGAACCATCAAAAGTGTCGTAAACGGGG	AGCTCCTAGCGGTTTAGACCAAAGCCGT	GCTGCCGTCGAAGGTATCATAGACTGGA	208	D2
YKL182W 1	CCTTTCAGGTTCCATTTCCGAGAGAATC	ATCATCTGGGTTAATGTCGAGAGTACCG	TTTGAGCGGCAGTATCAGTGAGCGTATT	GTCGTCAGGATTGATATCCAAGGTGCCA	208	D2
YKL182W 5	GGCAACATCCTCTACTGATGAAGAAAGC	TGGCAAGCTGACGGGCTTACCATCCATA	AGCTACCAGTAGCACCGACGAAGAATCA	AGGTAATGAAACTGGTTTGCCGTCCATG	328	D2
YKL182W 2	TTCTTCTGCTTCCGTCCGTGCTTTGATT	GGCTTCACCAGTCAAAACTACAACGTCA	CAGCAGCGCCAGTGTTAGAGCCTTAATC	AGCTTCGCCGGTTAAGACAACGACATCG	214	D3
YKL182W 6	GAAATCTGCTGTCAAGCCTCGCCCACTT	GGAGCCAGTCAAATCATAAACGTCCTGG	AAAGAGCGCCGTTAAACCAAGACCTTTG	ACTACCGGTTAAGTCGTAGACATCCTGA	259	D3
YKL181W 1	CCGTGGTCGCTCTGCCATCATTCTAGAT	AGCTATGCGTTCGCCAGAAATCGGATAT	TAGAGGCAGAAGCGCTATTATCTTGGAC	GGCGATTCTTTCACCGCTGATTGGGTAG	223	D3
YKL179C 1	AGAACTCGTTGGGGACATTTTATGGGAC	AAGTACGGCTCAAGAGGAAGAACGAAAC	GCTTGAGGTAGGACTCATCTTGTGACTG	GTCAACCGCCCAAGAGGAAGAAAGAAAT	220	D3
YKL179C 2	GTAAGATTCCGATTCCGCCACAACGCTA	TGAGGAACTAAGTGGTGCTCTTGCAAAG	ATAGCTTTCGCTTTCAGCAACGACTGAG	CGAGGAATTGTCAGGCGCCTTGGCTAAA	208	D3
YKL178C 1	TGAAGCTGGAGAGTAGCAAAGACTTTCC	AGAGAGCCGTAACCCATTTTCTACAGAC	GCTGGCAGGGCTATAACACAATGATTCA	GGAGTCAAGAAATCCTTTCAGCACCGAT	373	D4
YKL176C 1	GGGTGATCCAATGCTGTTAGAGCTCACA	TGGACCGAAACTAGGCTTCCTTCCTCTC	TGGGCTACCGATTGAATTGCTTGAAACG	CGGTCCAAAGTTGGGTTTTTTGCCATTG	373	D4
YKL176C 2	CGTCAAATCGGAAGATCTTACGGGAGAA	CAAAGCGGCAAGCACAGGAACTACTAAG	GGTTAAGTCACTGCTACGAACTGGGCTG	TAAGGCTGCTTCAACCGGTACCACCAAA	418	D4
YKL175W 1	CTATGGTCTTTCTCTAAGTGCCGGATCT	GTTTAGGTCACAACACTCGCCTTCTGAT	TTACGGCTTGAGCTTGTCAGCTGGTAGC	ATTCAAATCGCAGCACTCACCTTCGCTC	457	D4
YKL175W 2	TTTTCTTTCGAGCCGCCATCATCATTCC	ACCGAGAACGGCAGTAATCAAAATGGCA	CTTCTTGAGCTCAAGACACCACCACAGT	GCCCAAGACAGCGGTGATTAAGATAGCG	424	D4
YKL174C 1	CGCGCTTCGGATAGCTCTTCTTCTC	TCGTGACCAGGCTATACCATACTACGAT	AGCTGATCTAATGGCACGACGACGG	CAGAGATCAGGCCATCCCTTATTATGAC	244	D4
YKL174C 2	CGACGAAAACCATATACACACTCCACTG	TCAAGAGAACGAGGAGGCCGAGCATTTC	GCTGCTGAACCAGATGCAAACACCTGAA	CCAAGAGAATGAGGAGGCTGAGCACTTT	211	D5
YKL173W 1	TGGACCTCTTCACTCAGGTAAGACCTCT	TGCAAGTGCGACTGCCGTTTCATCCATA	CGGTCCATTGCATAGCGGCAAAACTAGC	AGCCAAAGCAACAGCGGTTTCGTCCATG	274	D5
YKL173W 2 *	ACTTAATGGTTCCACTCTACTCTGCACC	ATATACGCTACCCCATAGCCTTGTGGTA	GTTGAACGGCAGTACCTTGTTGTGTACT	GTAAACTGAGCCCCACAATCTGGTAGTG	484	D5
YKL173W 3	TTTACCAGGTCTGTCGATTAGTGTAGCC	AATTGGTTCTTCTGCCAAAGGCCCCTCT	CTTGCCTGGCTTAAGCATCTCAGTTGCT	GATAGGTTCTTCAGCTAATGGACCCTCC	334	D5
YKL172W 1	GCAATCACTGGACGCTGTTTTAGTAGCA	TCCGTTAGGCCTGCCTCTATCGAACCTT	ACAAAGCTTAGATGCCGTCTTGGTTGCT	ACCATTTGGTCTACCACGGTCAAATCTC	379	D5
YKL171W 1	TCCAGCATCGAATCGCAGCTATGGAAGA	TATTGCATCCGGTGAGCTCCAAAGTTCG	ACCTGCTAGCAACAGATCATACGGTCGT	GATAGCGTCTGGGCTTGACCACAATTCA	448	D5
YKL171W 2	TTCGAACCCATTGAGTGGAAGCGCAGGT	GGTCAATCTGCATCTCTCTGCAAATGGT	CAGCAATCCTTTATCAGGTTCAGCTGGC	AGTTAAACGACAACGCTCAGCGAAAGGG	397	D5/ E1
YKL171W 3	CGCTTCGCCAGAACTTCTAAGATACTCA	AGAGCGTAACCTAGGTTCGAACTCATGA	TGCCAGCCCTGAATTGTTGCGTTATAGC	GCTTCTCAATCTTGGTTCAAACTCGTGG	334	E1
YKL168C 2	ATCACTGCCCAATGATGCGTCGGGATTC	TCGATTTGCAGGAGCAGATGTGCAATGT	GTCTGAACCTAAGCTAGCATCTGGGTTA	AAGATTCGCTGGTGCTGACGTTCAATGC	379	E1
YKL168C 1	ACTTCTTGAACGTGGACGCCGTATGCCA	CTCTGAGCCACCAAGACGATCAACCGTA	TGAACGGCTTCTAGGTCTTCTGATACCG	TAGCGAGCCTCCTCGTAGAAGCACTGTT	265	E1
YKL166C 1 *	TAGGTGAACTCTCCCAAATGAGCCAGTT	GGTGCATGAGGAATGTTCTTCCAACACA	CAAATGGACACGACCGAAGCTACCGGTA	TGTTCACGAGGAATGCAGCAGTAATACC	202	E1/ E2
YKL165C 1	CGACCCCTCCGTTCTTAAAAGGTAGAAA	CGCATTCTTTGGAACTGGTAACGTCGCT	GCTACCCTCGGTACGCAACAAATAAAAG	TGCTTTTTTCGGTACCGGCAATGTTGCC	265	E2
YKL165C 2	TATATTCACGGATAGCTCTCTCACCCCA	CCAAAAAGCGTCACCATTAAGCCATGCA	GATGTTAACACTCAACTCACGAACACCG	TCAAAAGGCTAGCCCTTTGTCACACGCT	346	E2
YKL165C 3	AAAAGCATCCAGCTCGATGGAAGATTGC	TACCAGAATGCCAACTGAATCCCGTCCT	GAAGGCGTCTAACTCAATACTGCTTTGG	CACTCGTATGCCTACCGAAAGTAGACCA	271	E2
YKL164C 1	GGAGACTGGAGCAACAGTAGTATTGGTG	AATTGCCACTACTGCTTCCTCCAAGGCT	ACTAACAGGGGCGACGGTGGTGTTAGTA	TATCGCTACCACCGCCAGTAGTAAAGCC	463	E2
YKL163W 1	TTCCTCCGTCGCCTCATCTAAAGCAAAG	GGCCTGAACTTGGCCGTCAGAAATCTGA	CAGTAGTGTTGCTAGCAGCAAGGCTAAA	AGCCTGGACTTGACCATCGCTGATCTGT	361	E3
YKL162C 1	TGTGCTTCTCTCACTTGGGCTAATCCAT	TGACAAAGGGTGGCAACAGTGCTTTGTG	GGTTGAACGCTCTGAAGGTGAGATCCAC	CGATAAGGGTTGGCAACAGTGTTTCGTT	487	E3
YKL161C 1	TAGTATGCTTTCAAACGATCTTCCCGGG	TATTTGGTCAACAGGCTGTATCTTGGCC	CAAGATTGATTCGAAGCTACGACCTGGA	CATCTGGAGCACCGGTTGCATTTTAGCT	208	E3
YKL159C 1	TCCATCGTTCGTGGGACATCTATCAATG	CTGCCCCAGTCATGATATATCTCAGCAT	ACCGTCATTGGTTGGGCAACGGTCGATA	TTGTCCATCACACGACATCAGCCAGCAC	373	E4
YKL155C 2	TCTTCTTCCCGTTCCTTTTAGCCTCGAC	CAGGGCAAGGCAAATTACGCTTAGACCT	ACGACGACCGGTACCCTTCAATCTGCTA	TAGAGCTAGACAAATCACCTTGCGTCCA	361	E5
YKL155C 1	AGATGCGGGAATAGAAGACCGCAAGTTA	CCCAGCGACTGGTATAGTTGCCTTGAAT	GCTAGCTGGGATGCTGCTTCTTAAATTG	TCCTGCTACCGGCATCGTCGCTTTAAAC	289	E5
YKL154W 1	GCTGCTAACCACAGATTCAGTAAGACCA	CCCGTCGGTAGACTGTAAAACGTCTAGT	CTTATTGACTACCGACAGCGTTCGTCCT	ACCATCAGTGCTCTGCAAGACATCCAAG	466	E5
YKL151C 1	AGAGTCTCCCTTCTTGCCTATGGCATCA	CGCTGGTACGGTCATTAAATCGTACACC	GCTATCACCTTTTTTACCGATAGCGTCG	TGCCGGCACCGTTATCAAGAGCTATACT	388	E5/ F1
YKL150W 1	GTTGGTCCTAGCATCTGCTCTGTTTGCT	GGTACCGGCACCTAACAAGGTGATTGAC	TTTAGTTTTGGCTAGCGCCTTATTCGCC	AGTGCCAGCGCCCAATAAAGTAATGCTT	259	F1
YKL149C 1	TGACTTATTAGGCGGTTCGTGGCTTCTT	TATGCTGAGCCACGATTGGCCCAATGGA	GCTTTTGTTTGGTGGTTCATGTGAACGC	CATGTTATCACATGACTGGCCAAACGGT	235	F1
YKL148C 1	ACGGGATTCCTTTCTATTAGCAGCGGAA	TGACACTTTACAGCCTGGGTTGCCACAC	TCTACTTTCTTTACGGTTGGCGGCACTG	CGATACCTTGCAGCCAGGTTTACCTCAT	352	F1
YKL148C 2	ACATGTGTGAGCAGAGGTACAAGAGAAG	TGATTGGCTAGGTGACCAGGACTCCATC	GCAGGTATGGGCGCTAGTGCAGCTAAAA	AGACTGGTTGGGCGATCAGGATAGTATT	427	F1
YKL146W 2	CCCAAGTCAACCTGCACTTTCCACCTCA	GAATCCACCAGGAGCCCTGATTTCTTCG	TCCTTCACAACCAGCTTTGAGTACTAGC	AAAACCGCCTGGGGCTCTAATTTCTTCA	208	F2
YKL146W 1	ATTTAGCGCCCTTTGTCTACTCTCGTGT	ATCTGCTATTAACGCGGTCCCACTTAAC	TTTCTCAGCTTTGTGCTTGTTGAGCTGC	GTCAGCGATCAAAGCAGTACCTGACAAT	358	F2
YKL145W 1	AGAAAGCGATACAGGGTTAGCACCCTCC	TGGAGAAACACGTTCACCTAATCCGACG	GGAATCAGACACCGGTTTGGCTCCAAGT	AGGGCTGACTCTTTCGCCCAAACCAACA	286	F2
YKL144C 1	ACTAACGAGTCCCATGCCATCAGTTTGA	ATGGATTTGGCCCATGGATGAAGAGACG	TGAGACCAAACCCATACCGTCGGTTTGG	TTGGATCTGGCCAATGGACGAAGAGACC	247	F2
YKL143W 1	TTCCATGAGTTCAAGTGCCATTGCGCGT	ATCTTTCTTAGCCAGTTTACGGCCACCA	CAGTATGTCAAGCTCAGCTATCGCTAGA	GTCCTTTTTGGCTAACTTTCTACCGCCG	235	F2
YKL142W 1	TCCTGCTATTTCAGACGGAGTGTTCCCT	GGAGAGACCTAGATAGCGGGCAACATCA	CCCAGCCATCAGCGATGGTGTTTTTCCA	ACTCAAGCCCAAGTATCTAGCGACGTCG	271	F2
YKL140W 2	TACCTTGGCCAAATCATCGCCCGGCTTT	GGTATCGGCATCTTTGCCCCAAATCAAA	CACTTTAGCTAAGAGCAGCCCAGGTTTC	AGTGTCAGCGTCCTTACCCCAGATTAAG	496	F3
YKL140W 1	TCTCAGTTATAGAACTCACTCGGCAGAC	GGCACTTAACCGTCTTTGCTGCTCCTTA	CTTGTCATACCGTACCCATAGCGCTGAT	AGCTGACAATCTACGTTGCTGCTCTTTG	202	F3
YKL139W 1	GCCACCAAAGAGAATACGGACTGATAGT	GCTCCTTTGCTGCGTTAGAACCGAAACT	TCCTCCTAAACGTATCAGAACCGACTCA	TGATCTTTGCTGGGTCAAGACGCTGACA	430	F3
YKL139W 2	TTCGCGAGCTGATTACACTAACCGTGTC	CGGCATATCGTAAAGCGTTGGCCAGCTA	CAGCAGAGCCGACTATACCAATAGAGTT	TGGCATGTCATACAAGGTAGGCCATGAG	241	F3
YKL135C 2	TTTGCCTTTTCTCCTATTTGAGTCGGGC	CTATGTCTGGTTGCTAGGACAGCATCCC	CTTACCCTTACGTCTGTTGCTATCTGGT	TTACGTTTGGTTATTGGGTCAGCACCCA	412	F4
YKL135C 1	AGGCGGCGTAGACATCAGTGATACAAAA	GGATTTATGCGTTGAGTTGGGTGTCGTC	TGGTGGGGTGCTCATTAAGCTAACGAAG	AGACTTGTGTGTCGAGTTAGGCGTTGTT	427	F4
YKL134C 2	ATTCAATCTTCTCACGTCTGGGGACCAT	GCTCGTGAGACCATGGGATAGGGATTAC	GTTTAAACGACGAACATCAGGACTCCAG	ATTGGTTCGTCCTTGGGACAGAGACTAT	217	F4
YKL134C 1	TGCGCTTAACTTCGAAGACACTTCTGGA	GTTTAGCCAGGTTTCTTTGCAGCAAGCA	AGCTGACAATTTGCTGCTAACTTCAGGG	ATTCTCACAGGTCAGCTTACAGCAAGCT	304	F4
YKL133C 1	AATACCGTAGTGAGCAAGGGATAATGCC	TCTCAATCGGAGTAATCTTTCTGGGGCC	GATGCCATAATGGGCCAAACTCAAAGCT	CTTGAACAGATCAAACTTGAGCGGTGCT	373	F4
YKL132C 1	ACGTATTAGCGGATCAAGTAAGGGAGAC	CACAGACACATGGGGCACTCTTGAAGTT	TCTGATCAATGGGTCCAACAATGGGCTA	TACCGATACCTGGGGTACCTTGGAAGTC	373	F5
YKL130C 1	TAAAATGGAGTGCCACGCAGCTGACAAG	CGAATTAGACCCAGAGGCGGATTCGTTT	CAAGATACTATGCCAAGCGGCGCTTAAA	TGAATTGGATCCTGAGGCTGACAGCTTC	409	F5
YKL129C 4	CAATGCAGAAGCTAAACCGTCGCTAAAC	ATTCGAAGCTGCATACGACTTTCCAGGT	TAAAGCGCTGGCCAAGCCATCTGAGAAG	GTTTGAAGCCGCTTATGATTTCCCTGGC	367	F5
YKL129C 2	TAATGGCAACTCCGAAGATGATCCGGAA	TGCTGCAAAAGTAAGCTCGAAACACAGC	CAAAGGTAACTCGCTGCTGCTACCACTG	AGCCGCTAAGGTTTCAAGCAAGCATTCA	292	F5
YKL129C 1	GGGTTTTGAGCTGTGTTTCGAGCTTACT	CCGCTCAAAGATAAGCGATTCAGCACCG	TGGCTTGCTTGAATGCTTGCTTGAAACC	TAGAAGCAAAATCTCAGACAGCGCTCCA	373	F5
YKL129C 3	AGCTGATCTGCCAAATTTAGAGTGCAGG	TGATTACACTTGGGATGGGGACACCCTT	GGCGCTACGACCGAACTTGCTATGTAAA	CGACTATACCTGGGACGGTGATACTTTG	487	F5
YKL128C 1	AATGACACCTGAGTGACAAGTAAGCGAG	CATTGAGTCGTGGACACCAGTGTTAGCG	GATAACGCCGCTATGGCAGGTCAAGCTA	TATCGAGAGCTGGACCCCTGTTTTGGCT	355	G1
YKL127W 1	CTTGGCACGTTCATTTCCTACATCCTCA	GATAACGGTTAAAGACTCATCAGCTGGG	TTTAGCTAGAAGCTTCCCAACCAGTAGC	AATGACAGTCAAGCTCTCGTCGGCAGGA	436	G1
YKL127W 2	TGTATCAAGGCCAAACGTTTGTGGCTCC	GCGGACTGTTGGTTCGTCTGTTCCTAAA	CGTTAGCAGACCTAATGTCTGCGGTAGT	TCTAACGGTAGGTTCATCGGTACCCAAG	334	G1
YKL126W 1	ATACGATGCATCCTCATCGACCTCTACT	CAAATCTTCATCAGCTGGACCTTGGTTC	TTATGACGCTAGTAGCAGCACTAGCACC	TAAGTCTTCGTCGGCAGGGCCTTGATTT	340	G1
YKL126W 2	TGGATTATTGAGCCGTGATCCGACAAGA	TGAGCTACCTAGCTGTTCATTTCCAACG	CGGTTTGTTATCAAGAGACCCAACCCGT	GCTTGAGCCCAACTGTTCGTTACCGACA	286	G2
YKL125W 2	CGTGAAATCTGCCCTAGATGATCTGGAT	GTGTGGAGGCAATTCCCACCACTTCTCA	TGTTAAGAGCGCTTTGGACGACTTAGAC	ATGAGGTGGTAATTCCCACCATTTCTCG	229	G2
YKL125W 1	AGCAGCCGACGGTAGTCAAAGTGATAGT	CGACCTGGTATAGTACGTGGGTAGAACA	TGCTGCTGATGGCTCACAATCAGACTCA	GCTTCTAGTGTAATAGGTTGGCAAGACG	262	G2
YKL124W 1	TAGCTTCCGTGAAGCTCTCTCTGAAGGC	AGTTTGCGCCGTTATCCTAGAGGATGAC	CTCATTTAGAGAAGCCTTGAGCGAAGGT	GGTTTGAGCGGTGATTCTGCTACTGCTA	352	G2
YKL122C 1	CTTCGGTTCTGTAGCAGTTTTCTTAGCC	TGCATTAGGCCCACGAGGCGTATCT	TTTTGGTTCGGTGGCGGTCTTTTTGGCA	CGCTTTGGGTCCTAGAGGTGTTAGC	208	G2
YKL121W 3	CAGGAGCCGACATTCCTCTATTGCAGAT	CTTACCATCATGACTGAACGTACAGCAG	TAGATCAAGACACAGTAGCATCGCTGAC	TTTGCCGTCGTGTGAAAAGGTGCAACAA	430	G2
YKL121W 1 *	AGTCAGTGCCTCTAGAGCAAACTCACTA	TTTCCTCTCAGGGTGCCATAGTTTTGCA	TGTTTCAGCTAGCCGTGCTAATAGCTTG	CTTTCTCTCTGGATGCCACAACTTAGCG	280	G3
YKL121W 2	CCAAAGTGGTTCCTCACGTCATAGAGGC	GACAGGGGAGTTATGGGCATGAAATGAT	TCAATCAGGCAGTAGCAGACACCGTGGT	AACTGGACTATTGTGAGCGTGGAAGCTG	367	G3
YKL120W 1	AGTTAACGTCTTTTCTGGTGCCGCATCT	GACATCCCATGGGTTCATAACGACGGCA	TGTCAATGTTTTCAGCGGCGCTGCTAGC	AACGTCCCAAGGATTCATGACAACAGCG	370	G3
YKL119C 1	ATGGACCGGAAAGTTTGTTGAAGATCCG	GCGACACGCAATACCTATGCAGTCACTT	GTGAACTGGGAAATTGGTGCTGCTACCA	AAGACATGCTATCCCAATGCAGAGCTTG	388	G3
YKL117W 1	TGCCCCTGAGTTAACCATTAAGCCATCA	GAAATCTCCCATGTCCAAATTACCACCG	CGCTCCAGAGTTGACTATCAAACCTAGC	AAAGTCACCCATATCTAAGTTGCCGCCA	487	G3
YKL116C 1	TCTGCTACGCTGTCTTGCTGAAGCGTTT	AGGAGACTTATTAGCTGCCGTCATGGCC	ACGTGATCTCTGACGAGCGCTGGCATTA	TGGTGATTTGTTGGCCGCTGTTATGGCT	439	G3
YKL116C 2	AAAATTTCCTGAACCAATGGGCCTGACC	CCAAAGGGTTGTTTCCTTACCAACAGTG	GAAGTTACCGCTGCCGATTGGTCTAACT	ACAAAGAGTCGTCAGTTTGCCTACCGTT	211	G4
YKL114C 1	ACGCGATTTAGCACCTAATTTCTGCAGC	ATGCCATACATTTGCAGCAGGCTACGAT	TCTGCTCTTGGCGCCCAACTTCTGTAAG	CTGTCACACCTTCGCTGCTGGTTATGAC	388	G4
YKL113C 1	ACCAACACCTCTGATGCTTTCACAGTAG	TCAATGTGCTGAGTTGGCAAAGAAGGGA	GCCGACGCCACGAATTGATTCGCAATAA	CCAATGCGCCGAGTTAGCTAAAAAAGGT	244	G4
YKL112W 2	CAATGCTGCATCCTCAGAAACCTCATCT	GTGGTTACCGCTGTCATTACCATGAGTA	TAACGCCGCTAGTAGCGAAACTAGCAGC	ATGATTGCCTGAATCGTTGCCGTGGGTT	412	G4
YKL112W 1	CTCACCATCCTCCATACGAGACACGTCT	TAAAAGACCGGACTCCTCCACGTAATGA	TAGCCCTAGTAGTATCAGAGATACCAGC	CAACAAGCCACTCTCCTCAACATAGTGT	280	G4
YKL110C 1	ACTTACCCCGCCAATAGAAGTCAGGCTT	CCGATGGGACTCTCCACTCTTTGCTATT	TGAAACACCACCGATGCTGGTTAATGAC	TAGATGGGATAGCCCTTTGTTCGCCATC	280	G4/ G5
YKL109W 2	TGTGGAAACCATTGCTGCTCACAACAGT	ATCAGGGAATGAAGCCTTATGAGGGATC	CGTTGAAACTATCGCCGCCCATAATTCA	GTCTGGAAAGCTGGCTTTGTGTGGAATT	226	G5
YKL109W 1	AGATTTCTCTCCAGCAGATTCAGTCTCG	ATCTGGCTCAACCTTATCATCTTGCCCT	TGACTTTAGCCCTGCTGACAGCGTTAGC	GTCAGGCTCGACTTTGTCGTCTTGACCA	340	G5
YKL108W 1	TCTCCTAAAATCGTCGCCTGCAGATCGT	ATACCCCGATGGTTTGCCAGATTCTAGT	CTTGTTGAAGAGCAGCCCAGCTGACAGA	GTAACCGCTAGGCTTACCGCTTTCCAAA	211	G5
YKL107W 1	AAGTAGAGAGCTGGCCCAAAGAAATGCC	GTCATCTGGGTCTCCCACCTGACCATTT	CTCACGTGAGTTAGCTCAACGTAACGCT	ATCGTCAGGATCACCAACCTGGCCGTTA	382	G5/ H1
YKL106W 1	TTCTCCACCAGGATACGGTTCTCGTGTG	GACTCCGCTAAGCGACAATCTACCATCA	AAGCCCTCCTGGTTATGGCAGCAGAGTT	AACACCTGACAAGCTTAAACGGCCGTCG	277	H1
YKL105C 1	GGATGATGCAGTGTAAGGGGAAGAATCA	ATCGAGACGATTGCCTGATCATGTCCCT	ACTGCTAGCGGTATATGGACTGCTGTCG	CAGCCGTAGATTACCAGACCACGTTCCA	430	H1
YKL105C 2	TGAACTACCACGTAGAGTTCTTAGGCAC	TACCACAAGAGTTGCACCTGACCTTTTG	GCTTGAGCCTCTCAAGGTACGCAAACAA	CACTACCCGTGTCGCTCCAGATTTGTTA	316	H1
YKL105C 3	GCTGCCAGTGAGACTGTTTGAATCTGCA	CAAAGGACAGGAAGTAGCATCCGAGGTC	TGAACCGGTCAATGAATTGCTGTCAGCG	TAAGGGTCAGGAAGTTGCTAGTGAGGTT	286	H1
YKL104C 1	TACACGGTCATCTGACAGCGATAGAGCA	TGAAACTGCGGATACCATGCTGGCTCTA	AACTCTATCGTCGCTTAAGCTCAAGGCG	CGAAACCGCTGACACTATGTTAGCCTTG	220	H2
YKL104C 2	AGATCCATCTTCTGATAGGAAAGCCCTG	AGGGTCCCCTTTACTGATTGGTGTCAAA	GCTACCGTCTTCGCTCAAAAAGGCTCTT	GGGTAGTCCATTGTTAATCGGCGTTAAG	256	H2
YKL103C 2	ATCCTTGGACCCTGTAGCAGCTCTGATG	CGGATCGTTGACAAGACAAGGCGCAAAA	GTCTTTACTACCGGTGGCGGCACGAATA	TGGTAGCTTAACCCGTCAAGGTGCTAAG	445	H2
YKL103C 1	TAGGGGTGTAGAATCAACCAAGGCGCTT	TGGATCTCATGTGGACGCTTTGACGGTC	CAATGGGGTGCTGTCGACTAAAGCTGAC	CGGTAGCCACGTTGATGCCTTAACCGTT	211	H2
YKL101W 5	CTCTCCACACTATGCGTCTCCTGAAATT	GGCAGTGATTAGTTCACGAGAAACTCCA	TAGCCCTCATTACGCTAGCCCAGAAATC	AGCGGTAATCAATTCTCTGCTGACACCG	490	H3
YKL101W 2	AATCCACGCCTCCCCATCTACTAAATCA	CCCAGAGATCGTAAAAGTGTCTGCCGAA	TATTCATGCTAGTCCTAGCACCAAGAGC	ACCGCTAATGGTGAAGGTATCAGCGCTT	400	H3
YKL101W 3	TAAACCGTCCTTATCTCTAGATCCCCGC	TGGCACACTTAGATGCTTATCATCACCG	CAAGCCAAGTTTGAGCTTGGACCCAAGA	AGGAACTGACAAGTGTTTGTCGTCGCCA	379	H3
YKL101W 4	CCAATCTAGAAGTGTAGCCATGTCACAC	CACACTTGCTCGTGAATCGCTTTCTGAA	TCAAAGCCGTTCAGTTGCTATGAGCCAT	AACTGAAGCTCTGCTGTCTGATTCGCTT	469	H3
YKL101W 1	GAGGTTTTCTTCCACGCGTGGTAGTCGT	ACTGGAAGGCGCTTCTTCAACTTCAACA	AAGATTCAGCAGTACCAGAGGCTCAAGA	TGAACTTGGAGCTTCTTCGACTTCGACG	487	H3
YKL100C 1	AAGCTCTTCCTCAGAGCTGTCACTGAGA	CGTTGCTTCTTTGGTATCTGCCATGGTC	CAACTCTTCCTCGCTTGAATCTGACAAG	TGTCGCCAGCTTAGTTAGCGCTATGGTT	355	H3
YKL100C 2	TAGAGCAATTAGGATTAGGGCCCCTGAT	TTGGAATCCCCTGGTTGTTTTACCAAGG	CAAGGCGATCAAAATCAAAGCACCGCTC	ATGGAACCCATTAGTCGTCTTGCCTAGA	418	H3
YKL098W 1	CTCAACAACTGCAAGCTTGGACTCGTTA	TGGGGGTGCACATGCAAACCAGAATTTG	TAGCACCACCGCTTCATTAGATAGCTTG	AGGTGGAGCGCAAGCGAACCAAAACTTA	331	H4
YKL096W 1	TTTGAAACTTGGCAGCGGTAGTGGCTCA	CTTACTAGTTGGTCTAATCGCAACACCG	CTTAAAGTTGGGTTCAGGCTCAGGTAGC	TTTTGAGGTAGGACGGATAGCGACGCCA	277	H4
YKL095W 1	CATTTCATGTCCACGTTGTGCCAATTCC	GTTGTCCAGATCATCAGTCGTTACTGCT	TATCAGCTGCCCTAGATGCGCTAACAGT	ATTATCTAAGTCGTCGGTGGTAACAGCC	403	H4
YKL094W 1	AAGCGGATATATCGGGTCAGGCCCATTA	TAGTGAGAAAATCGAATGTCTTGCGCCC	CTCAGGTTACATTGGTAGCGGTCCTTTG	CAAGCTAAAGATGCTGTGACGAGCACCA	433	H4/ H5
YKL093W 1	AAGGTCGTTTTCTCTACCCAGGTCAAGA	CCTCCCAGCACCAAAGTTTGGTTTCGAA	TAGAAGCTTCAGCTTGCCAAGAAGCCGT	TCTACCGGCGCCGAAATTAGGCTTGCTT	331	H5
YKL092C 2	GGAAGCACATTCATAACCTGACAACCGT	CAATCACATGGATAATGGTGGGAAGGGA	ACTGGCGCATTCGTAGCCGCTTAATCTC	TAACCATATGGACAACGGCGGTAAAGGT	391	H5
YKL092C 1	AATATCACTAGAGTTGGTGGCAGCACTG	AGGTTGGTTTTCCGCTATGGGGGTG	GATGTCTGAGCTATTAGTAGCGGCTGAA	TGGCTGGTTCAGTGCCATGGGTGTT	256	H5
YKL092C 3	ACCATTTGTCTTCATTGAGCTCCACCAG	TACCAGTACAGGTGCACTAACCCACTCA	GCCGTTGGTTTTCATGCTTGACCACCAA	CACTTCAACCGGCGCTTTGACTCATAGC	274	H5
YKL091C 1	AATAAGGTAGCCAGCTCTTCTCGAACAC	TGAACGATGGAGGGAAGAATACGGTGCC	GATCAAATAACCGGCACGACGGCTGCAA	CGAAAGATGGAGAGAAGAATATGGCGCT	292	H5/ I1
YKL090W 1	ATTTTCAACACCGCAGATTTCCCGCAGA	TCGTTCTGCTACCTCTTTGGACCACCAC	GTTCAGCACCCCACAGATCAGTAGACGT	TCTTTCAGCAACCTCCTTACTCCACCAT	214	I1
YKL089W 2	TGTCCAAAGCCCATCTGGGAAAGGCGAT	TCTATCAGGTGTCAACCTTACAGAAGGG	CGTTCAATCACCTAGCGGTAAGGGTGAC	ACGGTCTGGGGTTAATCTAACGCTTGGA	259	I1
YKL089W 1	TTTGGATTCAGGCTCGGATTCAGCCAGT	TGGCCTTCCTCTTGGTCTCCCC	ATTAGACAGCGGTAGCGACAGCGCTTCA	AGGTCTACCACGAGGACGACCG	400	I1
YKL088W 1	ATCGAGTGGTACGAGCAATAGCGAAGAT	GCCCGTCGCACCAATGAGAATGTGGAAT	TAGCTCAGGCACCTCAAACTCAGAAGAC	ACCGGTAGCGCCGATCAAGATATGAAAC	274	I1
YKL088W 2	TTCTGTGATGAGAGATTGGTCACCACTG	GTCATTGCTCTCATCGGATGCTGTTTCA	CAGCGTTATGCGTGACTGGAGCCCTTTA	ATCGTTTGACTCGTCACTAGCGGTTTCG	400	I1
YKL087C 1	GGCCCTTGGTGTCAGTTTTTTGGAATCA	CACCATACCAAGGACGAATTCTGACAGA	AGCTCTAGGGGTTAACTTCTTACTGTCG	AACTATCCCTAGAACCAACAGCGATCGT	253	I1
YKL085W 1	CTCTATTAGAGCCGCCAGATTCATCTCA	AGCACCATTCTTTGCTTTGACGACTTCG	TAGCATCCGTGCTGCTCGTTTTATTAGC	GGCGCCGTTTTTAGCCTTAACAACTTCA	211	I2
YKL082C 1	TCTAGAACCGGGTGCTTTCCTTTTACTC	CCCGGAGCAACGTGATGATGAAACATCT	ACGGCTGCCTGGAGCCTTTCTCTTTGAT	TCCAGAGCAAAGAGACGACGAAACCAGC	427	I2
YKL080W 1	CGTTGTACCAGCATCTGCCAGCGTGATT	ATCCTTCATGAAGGCATTGCCACCAAGA	TGTCGTTCCTGCTAGCGCTTCAGTTATC	GTCTTTCATAAAAGCGTTACCGCCCAAG	430	I2
YKL079W 2	TGAGACAACCAAGGAGACCCATTCAACA	TCCGACATGTGCCGGACAAATATCTTTG	CGAGACCACTAAAGAGACTCACAGCACC	ACCAACGTGAGCTGGGCAGATGTCCTTA	421	I2
YKL079W 1 *	CGACAAGACAGAGAGATCAAGATCACAC	TTTTGCGCTGTAGGCTGAATCACGCTCT	TGATAAAACCGAGCGTAGCCGTAGCCAT	CTTAGCTGAATAAGCGCTGTCTCTCTCC	253	I2/ I3
YKL078W 2	GTCGATTGCTGTAACTCAACCCCGTCGT	GACAGCGTCTACTATATCATCTGTTGGC	TAGCATCGCCGTTACCCAACCAAGAAGA	AACGGCATCAACGATGTCGTCGGTAGGA	451	I3
YKL078W 1	AGCCAGAAGTGACGTCACATCTCCTGTG	GATAAGGTCACCATACCTTTTACCAGCG	CGCTCGTTCAGATGTTACCAGCCCAGTT	AATCAAATCGCCGTATCTCTTGCCGGCA	382	I3
YKL077W 1	TACGGTCATTGCCGGTGTCACTTTTTCT	AACTTCATTAGGGCCCATATTGTGAGCC	AACCGTTATCGCTGGCGTTACCTTCAGC	GACTTCGTTTGGACCCATGTTATGGGCT	232	I3
YKL075C 1	TCTTTCCAGTCTTTCTTGGCTAACGGCA	AGATGGTGAAAAGAACTCAGAGGCGTCT	ACGTTCTAAACGTTCTTGTGAGACAGCG	CGACGGCGAAAAAAATAGCGAGGCTAGC	475	I3/ I4
YKL074C 2	TGATCGACAGGCCAAAACCATAGTGCTA	TTCTCCGGCTTACTACAACATGGCCTCA	GCTTCTGCAAGCTAAGACCATGGTTGAG	CAGCCCAGCCTATTATAATATGGCTAGC	262	I4
YKL074C 1	GCCCGAAATTACAAGCCTTGAATTTGCC	CGGTGAGCTTCCGAAAGCGCCAAAA	ACCGCTGATAACCAATCTGCTGTTAGCT	TGGCGAGTTGCCAAAGGCTCCTAAG	490	I4
YKL073W 3	CTACGGTTCCGCTGTTGGCAGTTTAGCA	TGCAACAGACATCCCTTCACTAACCAGA	TTATGGCAGTGCCGTCGGTTCATTGGCT	AGCGACGCTCATACCTTCTGAGACTAAG	412	I4
YKL073W 2	CATGGGGAGCGGTTCTATTAAGGCCTCA	AGAGCCTCCCGCCAAAATGACCCCATTT	TATGGGTTCAGGCAGCATCAAAGCTAGC	GCTACCACCAGCTAAGATAACACCGTTG	469	I4
YKL073W 1	TTCCTCTGATAAGTGCTCGTCAGGAGTT	ATGCTCATGCAAACGCGAACGTTCTGAA	CAGTAGCGACAAATGTAGCAGCGGTGTC	GTGCTCGTGTAATCTGCTTCTTTCGCTT	223	I4
YKL072W 1	GACTACGGTGGCATCACTACTTAGTCTT	GAGCTTACCAAGGGATCCACCGTGTATA	TACCACCGTTGCTAGCTTGTTGTCATTG	CAATTTGCCCAAACTACCGCCATGGATG	370	I5
YKL072W 2	GAGAAGTGCTTCGAGAAAGGAAACATGC	CGAATTGCGCCTAAAATACTCCCCCCTA	TCGTTCAGCCAGCCGTAAAGAAACCTGT	GCTGTTTCTTCTGAAGTACTCACCTCTG	328	I5
YKL071W 1	CTCTATTCGTGGATCACCTTCATTACCC	TAGTATCGGACCCAGAGCGTTTGTGCTA	TAGCATCAGAGGTAGCCCAAGCTTGCCA	CAAGATTGGGCCTAAGGCATTGGTTGAG	271	I5
YKL070W 1	TCAGAGCGTCGATTCATACATTTCTCCG	ACTTCGTACATTTTCCCCCTCAGGTCTT	CCAGTCAGTTGACAGCTATATCAGCCCA	TGATCTAACGTTTTCACCCTCTGGACGC	208	I5
YKL069W 1	AAACGCTTCGTCATTGATCTGGCATGCG	GACGCCCAATGTCTTACCATCATTGGAT	TAATGCCAGCAGCTTAATTTGGCACGCT	AACACCTAAGGTTTTGCCGTCGTTACTG	301	I5/ J1
YKL068W 1	CTCACCATTTGGGTCGTTAAACTCCTCA	ACTGCCCCCCAGCTGATTTTGATTACCA	TAGCCCTTTCGGTAGCTTGAATAGTAGC	TGAACCACCTAACTGGTTTTGGTTGCCG	463	J1
YKL068W 3	AGTTGGTTCAGGGTCGCTGTTTGGC	GGACCCTTGCTGTTGATTATTTTGGCCA	TGTCGGCAGCGGTAGCTTATTCGGT	ACTACCTTGCTGTTGGTTGTTTTGACCG	289	J1
YKL068W 2	CACCTTTTCAAATTCCGCATCAGGAGGT	GGAAGGTACTGTCGTAGAAGCTGTGTTG	TACTTTCAGCAACAGTGCTAGCGGTGGC	ACTTGGAACGGTGGTGCTGGCGGTATTA	490	J1
YKL065C 1	GTTTCCTTTCTTGGAAGCTTCAGCAGCT	CAACAGTGGCTCAATCGGGTCATCTGCT	ATTACCCTTTTTACTGGCTTCGGCGGCA	TAATTCAGGTAGCATTGGTAGCAGCGCC	382	J1/ J2
YKL064W 3	TGTTGGTCACTTGAAGTCAGACTCACGT	AGAGGGTCTTAACCCTGCGGGTTTC	CGTCGGCCATTTAAAAAGCGATAGCAGA	GCTTGGACGCAAACCAGCTGGCTTT	310	J2
YKL064W 2	CCCTTCCACTTTATCGTCTATGTCTGTG	AGCACCATAGGCTTGTGATTTACGACGT	TCCAAGTACCTTGAGCAGCATGAGCGTT	GGCGCCGTAAGCTTGGCTCTTTCTTCTA	319	J2
YKL064W 1	ACGCCGTCGGTCATCTGCAAATAGAACA	ATCGAACGGAAATGCATCCTCATCGCTA	TAGAAGAAGAAGCAGCGCTAACCGTACC	GTCAAATGGGAAAGCGTCCTCGTCTGAG	472	J2
YKL062W 1	TTCTGCGAACAATAGCATATCTTCGCCG	GTTTGTCTTGGGAGAAGTTGCATGTTGG	CAGCGCTAATAACTCAATCAGCAGCCCA	ATTGGTTTTTGGGCTGGTAGCGTGTTGA	424	J2
YKL062W 2	CGTTTCTCAAGCTCTGAGCGGTTATAGT	TGCCGACATTGTGGTTGCATCTAAGCTA	TGTCAGCCAAGCCTTATCAGGCTACTCA	AGCGCTCATGGTAGTAGCGTCCAATGAG	286	J2
YKL060C 1	AGCAGCAGCAATGGAGAAGTTTGGAGAG	AGTTGTCTTACACTCTGACCACTGTGCC	GGCGGCGGCGATACTAAAATTAGGGCTA	TGTCGTTTTGCATAGCGATCATTGCGCT	355	J3
YKL059C 1	ACCGCCGTTATTTACAGAAGTTGGAAGG	AGGTGGTCTTTTGAGGCAGCCGGTAAAG	GCCACCATTGTTAACGCTGGTAGGCAAA	CGGCGGCTTGTTAAGACAGCCAGTTAAA	322	J3
YKL057C 1	TGTTCTTACTGTGTCGGAAAGACACTCG	TCCGGAGGCTATCAATGATAAATTGCCG	GGTACGAACGGTATCACTCAAGCACTCA	CCCAGAGGCCATTAACGACAAGTTACCA	361	J3
YKL057C 2	TACGGTAGTCATAGAATCAGGCAGCTCT	CGTTACAAAGACTGGAGATGTTGAGAGG	AACAGTGGTCATGCTGTCTGGTAACTCA	TGTCACCAAAACCGGTGACGTCGAGAGA	451	J3
YKL057C 3	TAGTAAAGGCTCGTAATGTACGCCGTCA	CATCTCTACACCAGTTCCTCAGCCTTAC	CAACAATGGCTCATAGTGAACACCATCG	AATTAGCACCCCTGTCCCACAGCCATAT	466	J3/ J4
YKL056C 1	AACAAATGGAGTGGTACCATCTTCACGG	TGTCGGAGGTGACAACATCGATATCGGT	GACGAAAGGGGTAGTGCCGTCTTCTCTA	CGTTGGTGGCGATAATATTGACATTGGC	358	J4
YKL055C 1	TGTAAATCTGGACAGTGCGGCTTTAGAG	CTGGCTTGACTATGAGTCATATGACGGT	GGTGAAACGACTTAAAGCAGCCTTGCTA	TTGGTTGGATTACGAGAGCTACGATGGC	412	J4
YKL054C 2	CTTCTGTTGAGAGTCTTCAGAATGCTGG	TCAACAACAACAGCCATACGGTGGCTCA	TTTCTGTTGGCTATCTTCGCTGTGCTGA	ACAACAACAACAGCCTTATGGCGGTAGC	217	J4
YKL054C 1	AAGAGGAGACTCGGTCTTTTTAACAGCC	GGTACAAACACCACGAGCTCATACAACC	CAATGGGCTCTCAGTTTTCTTGACGGCT	AGTTCAAACCCCTAGAGCCCACACCACT	397	J4
YKL052C 1 *	AGAGTCCGGAAGTTTCAATATCTGTCCC	GAATTTGCAGGCAAATGCAGCTGCACCA	GCTATCTGGCAACTTTAAGATCTGACCG	TAACTTACAGGCTAACGCTGCCGCTCCT	256	J4/ J5
YKL051W 1	TCTCGGCAGCATTGGTGAACTAGCCCTT	TTTATACCAAGGCAGCTCATCCACAGTG	CTTGGGTTCAATCGGCGAATTGGCTTTG	CTTGTACCATGGTAACTCGTCAACGGTA	262	J5
YKL050C 3	GTTGGAATCGCGAACTCTTATCTCCGAT	GTTGGATGATGGGCCTAAAACACCAACC	ATTACTGTCTCTGACACGGATCTCGCTA	TTTAGACGACGGTCCAAAGACCCCTACT	427	J5
YKL050C 1	AGTGATTGACCTAGCACTGGCAGAACTA	GGCTAAGAGGTCTAGAAGGGGCACT	GGTAATGCTTCTGGCTGAAGCGCTTGAG	CGCCAAAAGAAGCCGTAGAGGTACC	208	J5
YKL050C 2	CGCAAGATCAACTGACTCACTCTTGGAG	GCTACATTCTTCTGAAATGCATCGCGCT	AGCCAAGTCGACGCTCTCTGATTTACTA	TTTGCACAGCAGCGAAATGCACAGAGCC	226	J5
YKL049C 1	GGCATATGAATGAGTTCGCACTGGTGCA	CGATCGTGCGTTATCGTTATTGCAGAGA	AGCGTAGCTGTGGGTTCTAACAGGAGCT	TGACAGAGCTTTGAGCTTGTTACAGCGT	217	J5
YKL048C 2	TAGTGGGGAACTCGGTTTGTCCTGTGAG	TTCGCCAGACTCGAGCGATTATTGTTCA	CAAAGGACTTGATGGCTTATCCTGGCTA	AAGCCCTGATAGCTCAGACTACTGCAGC	286	J5
YKL048C 1	CCCTAACGATGAACAATAATCGCTCGAG	TTTGTCGCGTGACCAGCCCATAGATTCT	ACCCAAGCTGCTGCAGTAGTCTGAGCTA	CTTAAGCAGAGATCAGCCAATCGACAGC	286	J5
YKL047W 1	TGCGTATGCTGCCAACAGATACTCAAGC	AATTTCCTCGCTGGTCGTAGCCACATAA	CGCTTACGCCGCTAATCGTTATAGCTCA	GATTTCCTCTGAAGTGGTGGCAACGTAG	478	K1
YKL047W 2	CAAAGCAACTCCTCTTGACTTAGAGGTG	TGAATTGTTGGGTTCTGGGCCAGAAACG	TAAGGCTACCCCATTGGATTTGGAGGTT	GCTGTTATTTGGTTCAGGACCGCTGACA	241	K1
YKL046C 1	TCTTGTGTGCCAGAGGTCTGATCCC	TCCCGAGAATGAGCCTCAATGGCTATAT	ACGGGTATGCCACAAATCGCTACCG	ACCAGAGAACGAGCCACAATGGTTGTAC	415	K1
YKL045W 1	TCATCTTTCGTCGGGGTACACTATCGCG	AGATAGTCTCTCGTGACTCCAATCACGG	CCACTTGAGCAGCGGTTATACCATTGCT	GCTCAAACGCTCATGTGACCAGTCTCTA	460	K1
YKL043W 1	CAGTTCAACGTCAGTTCTCAAACCACGC	AGGAATCCAAACACCCTTGAGGTGCATG	TTCAAGCACCAGCGTCTTGAAGCCTAGA	TGGGATCCAGACGCCTTTCAAATGCATT	250	K2
YKL042W 1	TAGAGACTATAATGACGTGGGGTCACGT	GAGGACCGAGAGGGTTCTTTCAATGGCT	CCGTGATTACAACGATGTTGGTAGCAGA	CAAAACGCTCAAAGTACGTTCGATAGCC	487	K2
YKL041W 1	CACTTCCAGAGCGCAGTTGGATTCTGTT	AACAGCTTCGTCCATCTCTTCCCCTACG	TACCAGTCGTGCTCAGTTAGACAGCGTC	GACGGCTTCATCCATCTCTTCACCAACA	253	K2
YKL040C 1	GTCCTCCAAGATGGCTGGTCTTATTCTT	TTTGCAGTGTCCAGGAGTGGAGTCTTTA	ATCCTCTAAAATAGCAGGACGGATACGG	CTTACAGTGCCCTGGTGTTGAGAGCTTG	298	K2
YKL039W 2	TGGTCTTTTGGCGGTCGCATACGTTGTG	TGGAGATGGTGCCTCCATGTCGGTCAAA	CGGCTTGTTAGCTGTTGCTTATGTCGTT	AGGGCTAGGAGCCTCCATATCAGTTAAG	403	K2
YKL039W 1	TGCGTCCTTTTTGAGTGTACTAGCTGGT	ACGCTCACCAGTGATGATACTTGCGTCA	CGCTAGTTTCTTATCAGTTTTGGCCGGC	TCTCTCGCCGGTAATAATTGAAGCATCG	307	K2
YKL038W 1	CAGTAACACAGTTCCAAGTACCCCTTCG	GGTGACACTTCCGTTTGCATTTCCAGAA	TTCAAATACCGTCCCTTCAACTCCAAGC	AGTAACTGAACCATTAGCGTTACCGCTG	337	K3
YKL038W 2	CCCATCGATATCATCTTTTGGCCAGTTC	CGTGGATAATGTTACTGATACGGGGGCT	TCCTAGCATCAGCAGCTTCGGTCAGTTT	GGTACTCAAGGTAACGCTAACTGGAGCA	241	K3
YKL038W 3	TTTGGAAGCATCCAGCCCTGGATCAACG	ACCTGGCTTTTGTTTCAGAGCAACACGA	CTTAGAAGCTAGTTCACCAGGTAGCACC	GCCAGGTTTTTGCTTTAAGGCGACTCTG	379	K3
YKL038W 4	TATTGTTGGCGTGGCTTTGTCGCCAAGT	AGTGCTGACCTCTTCATCAACTGGAGGC	CATCGTCGGTGTTGCCTTAAGCCCTTCA	GGTTGAAACCTCTTCGTCGACAGGTGGT	415	K3
YKL035W 1	CTCTAGTAAACTTGACGATGCTGCTCGC	AACAGATTTAGGGCCAACGCAGCCCATG	TAGCTCAAAGTTGGATGACGCCGCCAGA	GACGCTCTTTGGACCGACACAACCCATT	268	K3
YKL034W 1	TGGATTACTGTATTCTCCAGACTGTGGC	GAAAAACCTACCATATAACGAGCCACCG	AGGTTTGTTATACAGCCCTGATTGCGGT	AAAGAATCTGCCGTACAAGCTACCGCCA	499	K3
YKL034W 2	CCGTAACGCCGTTAAAGGTATTCCTTCA	AGGCGTTACCATGTAAGAGTGCTGATCC	TAGAAATGCTGTCAAGGGCATCCCAAGC	TGGGGTAACCATATAGCTATGCTGGTCA	463	K3
YKL033W-A 1	TACTTGCGAATTTCTTCCCGGTGCATTG	TGCTTCTGGATGGGGGACCCAAATAACG	CACCTGTGAATTCTTGCCAGGCGCTTTA	AGCTTCAGGGTGTGGAACCCAGATGACA	355	K3/ K4
YKL033W 1	CGCTCTAGGACATTCTGTTACCATTCTG	TTTTGCCAGAACCTCTAGCGTGCGAACA	AGCCTTGGGTCACAGCGTCACTATCTTA	CTTAGCTAAGACCTCCAAGGTTCTGACG	241	K4
YKL033W 3	TCTTCCGGGGAACGTTTCTGTTTTCGCT	CGGATCACGCTCCAAATGTACTAAAGTG	CTTGCCAGGTAATGTCAGCGTCTTTGCC	TGGGTCTCTCTCTAAGTGAACCAAGGTT	466	K4
YKL033W 2	CGACTCCAAATTAAGAGAGCCAGATAGC	ACATGCGGGCTGAACGATCGAATAATCA	TGATAGTAAGTTGCGTGAGCCTGACTCA	GCAAGCTGGCTGGACAATGCTGTAGTCT	331	K4
YKL032C 2	GAAATAAGCGGAAGAAGGTCTCTTTGGG	TGCAGGAAATGCTGCAGGAAATGCCAAC	AAAGTAGGCACTGCTTGGACGTTTAGGA	AGCTGGTAACGCCGCTGGTAACGCTAAT	331	K4
YKL032C 1	ACTAGACGCGCCTGTACCCGTG	GCCTTATCAAGGTCACTTCCAGCAGTCG	TGAGCTAGCACCGGTGCCGGTA	TCCATACCAAGGCCATTTTCAGCAGAGC	337	K4
YKL029C 1	AGACCCGGCACCGTAAATAAGCACTCTG	TGACCAAGGTATCGGTGGTGTACGTATT	GCTACCAGCGCCATAGATCAAAACACGA	CGATCAAGGCATTGGCGGCGTTAGAATC	430	K4
YKL029C 2	AATTCCCAGAATACCTTCCGAATCCGAC	TGCCACTCGTTTGACTGTAGAAGGTGCC	GATACCTAAGATGCCTTCGCTGTCGCTA	CGCTACCAGATTAACCGTTGAAGGCGCT	484	K4
YKL028W 1	CAGTAGTAGACGTGCCGGTGCTAACTCT	CTTTGCTTGCTTTTTAGCCAAAGCAGCG	TTCATCACGTAGAGCTGGCGCCAATAGC	TTTAGCTTGTTTCTTGGCTAAGGCGGCA	370	K5
YKL027W 1	CAAAGTGATCTCTTCCATGGGTGCTTCC	GCTCGGTATACCGACTCTGCTCATTTGA	TAAGGTTATTAGCAGTATGGGCGCCAGT	TGATGGGATGCCAACACGTGACATTTGG	442	K5
YKL026C 1 *	AAGCTCTAGTGGCCTAGTCATGCATGAA	GGCCTTTCCCTGTGGTCAATTCGGAAAT	CAACTCCAAAGGTCTGGTCATACAGCTG	TGCTTTCCCATGCGGCCAATTTGGTAAC	274	K5
YKL025C 2	ACCTGAAGAGGGGAAAACCTGCAAAATC	TCCTATGCAACCGCCACCCATAGAGAGT	GCCGCTGCTTGGAAAGACCTGTAAGATA	ACCAATGCAACCACCTCCAATCGAGTCA	232	L1
YKL025C 1	AGTGTGAATTGAGGAGGTTGAAGACGGA	CGCAAGTTTCACTCCGATGACAGTCGGT	GGTATGGATGCTACTAGTGCTGCTTGGG	AGCTTCATTTACCCCAATGACCGTTGGC	286	L1
YKL024C 1	GGACTCAATGTTGTCATCGCTTCTACCA	CAGAGCAGGTTCCCAATATGGGGAATTG	ACTCTCGATATTATCGTCTGAACGGCCG	TCGTGCTGGCAGTCAATACGGTGAATTA	298	L1
YKL023W 1	GGCCCATGAGGAAAGCTCTTCACAAAGT	ATTTGGCGACGGACTTGCTCCGTTGACA	CGCTCACGAGGAATCAAGCAGCCAATCA	GTTAGGGCTTGGTGAAGCACCATTAACG	292	L1
YKL022C 1	AAGTGGGTGGCTGGCATCCAATGATAAC	TCTCGGGATGCAGTTTATGGCGATGAAT	CAAAGGATGTGAAGCGTCTAAGCTCAAG	CTTGGGTATGCAGTTCATGGCTATGAAC	487	L1
YKL022C 2	TCCAGGAAAGAATCTGGAGGCTGTAGAG	TGCGATAACATGGTTTAGCGTTGCGACC	ACCTGGGAAAAAACGACTAGCGGTGCTA	AGCTATCACCTGGTTCTCAGTCGCTACT	202	L1
YKL022C 3	GGACGGTATGGTAGAACCGAACATACTA	CAGAACCAATACGGCTACGAGTCCCTAC	ACTTGGGATAGTGCTGCCAAACATTGAG	TCGTACTAACACCGCCACCTCACCATAT	205	L1
YKL021C 1	GCTATTCTTGCTCCCCTTTGAAACAGCA	TACCTCATCTCGAAAAGATCCTAAGGGC	TGAGTTTTTTGAACCTTTGCTGACGGCG	CACTAGCAGCAGAAAGGACCCAAAAGGT	409	L1
YKL020C 3	AGAGCTATTCTGTGAGTGTAATCCTGCG	TATTCAGCGTGTCATCCCCGCACAAGGT	GCTTGAGTTCTGGCTATGCAAACCAGCA	AATCCAGAGAGTTATTCCAGCTCAAGGC	478	L1
YKL020C 2	GTCCTCACTGGAGGAATTTGGTGATGGA	CAATGCCCAGGTTTCGCCAATGACAAAT	ATCCTCTGAACTACTGTTAGGGCTAGGG	TAACGCTCAGGTCAGCCCTATGACCAAC	250	L2
YKL020C 1	GTCACTTTGCGGCGATGAAAAGGATCTA	CAACAGGGAAAAAAGAAGAGCGTCGAGA	ATCTGATTGTGGGCTGCTGAAACTACGG	TAATAGAGAAAAGCGTCGTGCTAGCCGT	397	L2
YKL019W 1	GCTACATCCGTCTCCTTCCTTCAAAAGA	GCCAATTGGAAGTGACAATACGTCACCG	ATTGCACCCAAGCCCAAGTTTTAAGCGT	ACCGATAGGCAAGCTTAAAACATCGCCA	418	L2
YKL018W 1	TGGCCAGTTTCTACTGACCTCTTCTTCC	TGACGACGATAGAAACGTATCGTTCACG	CGGTCAGTTCTTGTTAACTAGCAGCAGT	GCTGCTGCTCAAGAAGGTGTCATTAACT	283	L2
YKL017C 2	ACGGCCCTGGAACCCATCTACAGTTGAT	TGGGAAACTATTGGCCGATGCAACGGTC	TCTACCCTGAAAACCGTCAACGGTGCTG	CGGTAAGTTGTTAGCTGACGCTACCGTT	364	L2
YKL017C 1	CGATGATGAACCGTGTAAAGTGGTGACG	TTCTGTGGATACGATTCTGGAGAGGCTA	GCTGCTGCTGCCATGCAAGGTAGTAACA	CAGCGTTGACACCATCTTAGAGAGATTG	331	L2
YKL016C 1	TCTGTCCTTGTAACCAGGTACGTCCCAT	TGAGGCACGTAGACAATTACTAGAGCTG	ACGATCTTTATAGCCTGGAACATCCCAC	CGAGGCTAGACGTCAATTGTTGGAGTTA	388	L2
YKL015W 1	AGCTTTGCTCTTGGAGAGACCAGTGAGT	ATGACCATTGGCACCGTTGCCATTTTCG	GGCCTTATTGTTAGAGCGTCCTGTTTCA	GTGGCCGTTAGCGCCATTACCGTTTTCA	310	L2/ L3
YKL015W 3	TGGTAGTAGTGGCCAGGAAGAGGTAATA	GGCTAAAGTGTAATCAGCCACCTGTAAG	CGGCTCATCAGGTCAGGAAGAGGTTATC	AGCCAAGGTATAGTCGGCAACCTGCAAA	475	L3
YKL015W 2	CAAAGATGGCGATCGCATTGACCCTTCA	ATTTCCCAGCCACATTGCTTGATCAGTG	TAAGGACGGTGACAGAATCGATCCAAGC	GTTACCTAACCACATAGCTTGGTCGGTA	415	L3
YKL014C 3	CAAACCACCATCATCTGCTACCCTTTGG	TGTTGATCTATTGGGAAGTCCAACTGCG	TAAGCCGCCGTCGTCAGCAACTCTTTGA	CGTCGACTTGTTAGGTTCACCTACCGCT	370	L3
YKL014C 2	GGCAACGGTATGACAATCGCTTAATGAG	CTACGATGATACCGAACGATCTGGTGTT	AGCGACAGTGTGGCAGTCTGACAAGCTA	TTATGACGACACTGAAAGAAGCGGCGTC	202	L3
YKL014C 4	ATGGCCTGTTTCAAAGCATACTGCACCG	TTGGTTCGAAGCAACTGCCTGTGAGTTA	GTGACCGGTTTCGAAACAAACAGCGCCA	CTGGTTTGAAGCTACCGCTTGCGAGTTG	208	L3
YKL014C 1	TGCTACGCTAAAGTCACGGGAAGCTCCA	ACCAAGCAAGTCTGAGTTAGCCAATGGG	AGCAACTGAGAAATCTCTACTGGCACCG	TCCTTCAAAAAGCGAGTTGGCTAACGGT	400	L4
YKL012W 2	AACAAGAGAAACCAGCTGGACTATTCCG	CCTTGGATCTCTGGTCCCCAGTTCTGAA	CACCCGTGAAACTTCATGGACCATCCCA	TCTAGGGTCACGAGTACCTAATTCGCTG	319	L4
YKL012W 1	CAAGCCTAGTACGTGGGATTTAGCTTCC	CAATTCCACAGCCGGAGTTAAATGCCTC	AAAACCATCAACCTGGGACTTGGCCAGT	TAATTCAACGGCTGGGGTCAAGTGTCTT	202	L4
YKL011C 1	CAAATCGTCATCTTTTCTCACCCCCGAA	CATTCCAAGAGAAGAGACACCGACCAGT	TAAGTCATCGTCCTTACGAACACCGCTG	TATCCCTCGTGAAGAGACCCCAACTTCA	262	L4
YKL010C 4	AATGGCTTGACAAAGACGAGACCGCATA	TTTCGGACGAGTTGAGGAAGACTGGTCT	GATAGCTTGGCACAATCTGCTTCTCATG	CTTTGGTAGAGTCGAGGAAGATTGGAGC	349	L5
YKL010C 1	TCTAGCGAGCTTAGCGCTTAGTTTTGAG	CCTTACATCTTCCAGTACCGAAGCTGAT	ACGGGCCAATTTGGCTGACAACTTGCTA	TTTGACCAGCAGTTCAACTGAAGCCGAC	415	L5
YKL010C 3 *	AAGCAACGAGAGACCACCAACCAACAGT	TCCTCCCGAGGATGAAAGAATACTGTCA	CAATAAGCTCAAGCCGCCGACTAATAAG	CCCACCAGAGGACGAACGTATCTTAAGC	343	L5
YKL010C 2	ACTGCTACAGGCGTTCGAAACAATTGCG	GAATGCCTCCGAGGATCCTTATATTGCA	TGATGAGCAAGCATTGCTGACGATAGCA	TAACGCTAGTGAGGACCCATACATCGCT	457	L5
YKL009W 1	CGTTCGTTCAGACTATTCAAGACCGAAC	GACTTTGAATTCAGAAGCAGCGATACCG	TGTCAGAAGCGATTACAGCCGTCCAAAT	AACCTTAAATTCGCTGGCGGCAATGCCA	289	L5
YKL008C 1	TATCCCGAAAGGACCGGAAACACCG	TTACCGTCATGCCTGGATAGCTCCCTTG	GATACCAAATGGGCCACTGACGCCA	CTATAGACACGCTTGGATCGCCCCATTA	337	L5
YKL007W 1	TCTTCTTCAGAGCTTTCCAGGTGATGTC	ATAACTGCCAATCGCACTACCCCAGTTA	CTTGTTGCAGTCATTCCCTGGCGACGTT	GTATGAACCGATAGCTGAGCCCCAATTG	412	M1
YKL005C 1	TGTACTTGGGCTGGGTTCTTTCGAAATG	CAAAGCTTGCCTTAACGTCGAGTTTGGT	GGTTGAAGGTGATGGTTCCTTGCTGATA	TAAGGCCTGTTTGAATGTTGAGTTCGGC	427	M1
YKL005C 2	AGTATCAGACTTGGCGGCATCAATGCTT	TTTGGAAACGTCAAAGGAGGCAGAGGTT	GGTGTCGCTTTTAGCAGCGTCGATTGAC	CTTAGAAACCAGCAAAGAGGCTGAGGTC	241	M1
YKL004W 1	CACTTCATCGTACTTTCCAGATGACCGC	AAACAGGGCTTCCATAGTAGCACACCCG	TACCAGCAGCTATTTCCCTGACGATAGA	GAATAAAGCTTCCATGGTGGCGCAACCT	487	M1
YKL001C 1	GTCGGTTCTCAAATGTAGCTCTGGAGCT	GTCAGGTAAAAGTACAATCGCCTGTGCG	ATCAGTACGTAAGTGCAACTCAGGGGCC	TAGCGGCAAGTCAACCATTGCTTGCGCT	430	M2
YKR001C 2	AACTGGCGCCTTACTAGACGATGGTTGG	TGGTGTAGACTCTTTGGATCCATTCGAC	GACAGGAGCTTTTGAGCTGCTAGGTTGA	CGGCGTTGATAGCTTAGACCCTTTTGAT	490	M2
YKR001C 1	CAAAGATGGGGCAGAACCTGAACTATTG	CTTGGGCCCAGAAACTATGGATTCAGCT	TAAGCTAGGAGCGCTGCCGCTTGAGTTA	TTTAGGTCCTGAAACCATGGACAGCGCC	259	M2
YKR002W 1	TACGTATGGGTCCTATAGACTAGGAGTC	AGCCCTTCTTTGGGCCCATAGCTTAATA	CACCTACGGTAGTTACCGTTTGGGTGTT	GGCTCTACGTTGAGCCCACAATTTGATG	412	M2
YKR002W 2	CAGGTCTCATAGAATGCCCGTCATTACA	GGCGTTCAGTGCTGTCTCAGTTTTATGA	TAGAAGCCACCGTATGCCAGTTATCACC	AGCATTTAAAGCGGTCTCGGTCTTGTGG	433	M2
YKR003W 1	TGAATCTTCGATTAGAGTGGATGGGGTC	AGTCCCTTCGATTGCATCGTAAGTTCCA	AGAAAGCAGCATCCGTGTTGACGGTGTT	GGTACCTTCAATAGCGTCATAGGTACCG	301	M3
YKR006C 1	GAGTTTAGGATCGTTGGCAGATGGCAAA	TATTGAAGAAGGCACTAACGAGGCTTCC	CAACTTTGGGTCATTAGCGCTAGGTAAG	CATCGAAGAAGGTACCAATGAGGCCAGT	415	M3
YKR007W 1	TCAAGGGACAGACCTGCAAGAAGCTCTT	TTTCGCTGAATCCGGTGATGTAAGCAGA	CCAAGGTACCGATTTACAAGAAGCCTTG	CTTAGCGCTGTCTGGGCTGGTCAATAAG	202	M3
YKR008W 1	TCTGCTGGGTGCGTCATCTCCTAAAAAC	CGCACCTGCTGCGGCTGGA	CTTATTAGGCGCTAGCAGCCCAAAGAAT	AGCGCCAGCAGCAGCAGGG	415	M3
YKR008W 2	CGAAGGTCTCGGCAATGGTTATAATCGT	TGGCCTTGAACCCAGTAAAGGCTTAGTT	TGAAGGCTTGGGTAACGGCTACAACAGA	AGGTCTGCTGCCTAACAATGGTTTGGTA	343	M3
YKR009C 1	TGCCATAGAAGACTCCTCTGTGGAGCTC	TGCATCTCAAGTCTCCCCACTTGTTGTT	AGCCATGCTGCTCTCCTCGGTACTTGAA	CGCTAGCCAAGTTAGTCCTTTGGTCGTC	256	M4
YKR009C 3	GATTGCATGAGACTTCCCAAGACCACCT	CAATCCAGACCCCAAGACATATACTCCT	AATAGCGTGGCTTTTACCCAAGCCGCCA	TAACCCTGATCCAAAAACCTACACCCCA	247	M4
YKR009C 2 *	ACGCGATAGCTTATAGCCACCTGTCAAA	CGTCAATGATCTAGGTGGCACTTTGGGT	TCTGCTCAATTTGTAACCGCCGGTTAAG	TGTTAACGACTTGGGCGGTACCTTAGGC	289	M4
YKR010C 1	AGGTGAAGAATGCGACCTGGTAACCTTG	GAAACCGCCAAATGCAGCTTCGACC	TGGGCTGCTGTGGCTTCTAGTGACTTTA	TAAGCCACCTAACGCTGCCAGCACT	247	M4
YKR010C 2	TAAGGAACTCTTCCTGGGACTATGAGCA	TGATGGCGCTAAAAGGGCCGAATCAAAG	CAAACTTGATTTTCTTGGTGAGTGGGCG	CGACGGTGCCAAGAGAGCTGAAAGCAAA	220	M4
YKR011C 1 *	AGGTCTTTGTCTCGACCAGGCTCTCAAG	ATCGTGCTCAAACAATGAGCCTTCCGCA	TGGACGTTGACGGCTCCAAGCACGTAAA	TAGCTGTAGCAATAACGAGCCAAGTGCT	274	M4/ M5
YKR013W 1	TCAATCTACCGCCTCAAGCACTCAATCC	GAAGTGACCTGCGCTTTCACTAAAACCA	CCAAAGCACTGCTAGCTCAACCCAAAGT	AAAATGGCCAGCTGATTCTGAGAAGCCT	310	M5
YKR014C 1	CTTAACCCCTTCACCTGTCTTAGCACTA	GCAGGAAGATTCACTACAAAAGGCAAGG	TTTGACACCTTCGCCGGTTTTGGCTGAG	CCAGGAAGACAGCTTGCAAAAAGCTAGA	268	M5
YKR015C 1	AGTTGACCCAAGTACTTCACTCTCCCCA	TCAGGTCGAAGAACCTGGTAAGCACTCG	GGTGCTACCCAAAACTTCTGACTCACCT	CCAGGTTGAAGAACCAGGCAAACATAGC	313	M5
YKR015C 2 *	ATCACACGCTGCTGTAGCGTTGAATCTG	CTTAGTCAGGCGTAGCCCTGCTGTTTTA	GTCGCAAGCAGCGGTGGCATTAAAACGA	ATTGGTTAGAAGATCACCAGCCGTCTTG	400	M5
YKR016W 2	TACCCTTTGGACTATTGCTTTGTCAGCG	GCGCGTTTGTGAACTACCAGTTAATCCA	CACTTTGTGGACCATCGCCTTAAGCGCT	TCTGGTTTGGCTTGAGCCGGTCAAACCT	241	N1
YKR016W 1	AAACCCTCCATCGCTATTAAGCGTAGCT	TTTATGAGGCCAACCCTTTAGGGAGACA	CAATCCACCTAGCTTGTTGTCAGTTGCC	CTTGTGTGGCCAGCCTTTCAAACTAACG	328	N1
YKR017C 2	ATGAGATGCATCCGAGTAATATGCCACG	CGAATTCTGTTGGATTTGTGAGGGCCCC	GTGGCTAGCGTCGCTATAGTAAGCAACA	TGAATTTTGCTGGATCTGCGAGGGTCCA	352	N1
YKR017C 1 *	CTTACTACTCGAAGGATGTCCCATCACT	GGAGCTTGGCTTAAGTACCACAGCAAAT	TTTTGATGAGCTTGGGTGACCCATAACC	TGAGTTGGGTTTGTCAACTACCGCTAAC	286	N1
YKR018C 1	TAGCGCACTATTGGGAAATAGCGCTCTT	CAGGGGTTCCAGAGAAGAAGGTTTGAGA	CAAAGCTGAGTTTGGGAACAAAGCACGA	TAGAGGCAGTCGTGAAGAAGGCTTACGT	277	N1
YKR018C 2	GGTGGACTCCTTATCTTCACTGCCTGAC	CGAGGGTTTGGCTTTGCTGGATGAGAGT	AGTACTCTCTTTGTCTTCTGAACCGCTG	TGAGGGCTTAGCCTTATTAGACGAGTCA	436	N1
YKR019C 2	TGAAGTGTCCGGATTGAGACTATGTCTG	TGAATCACTGACGCCTGGCCAAAGAACT	GCTGGTATCTGGGTTCAATGAGTGACGT	CGAAAGCTTAACCCCAGGTCAACGTACC	259	N2
YKR019C 1	TGTATCCAATGCCGAAGAATGGGAGGAG	TTCCAATGAGGTCAGCAGTCCATGCCCT	GGTGTCTAAAGCGCTGCTGTGACTACTA	CAGTAACGAGGTTTCATCACCTTGTCCA	310	N2
YKR021W 1	TAATTCGTCCAATCGCCCATCTATGAGC	ATTTGCCGGTACCGATCCTCTTCGACTA	CAACAGCAGTAACAGACCTAGCATGTCA	GTTAGCTGGAACGCTACCACGTCTTGAT	265	N2
YKR021W 3	GCCAGTATCAAGTGATGTTTCCCATGAC	TACGGATCCATCAGAAGGAAGCCTTACG	ACCTGTTAGCTCAGACGTCAGTCACGAT	AACACTACCGTCGCTTGGCAATCTAACA	433	N2
YKR021W 2	TCTTTCGTCTCCCGTTCTTTCACCTAAC	ACCATTGAATGAGTCCTCCTCAATGCTG	CTTGAGCAGCCCAGTCTTGAGCCCAAAT	GCCGTTAAAGCTATCCTCCTCGATTGAA	490	N2
YKR022C 1	ACTACTAATGTGCTCACCTTCGGAGCTA	GCCCCTAGTGTCGAACGATTCTGAAGAT	TGATGAGATATGCTCGCCTTCACTTGAG	ACCATTGGTTAGCAATGACAGCGAAGAC	295	N2
YKR023W 2	AAGCTCGACAACGAGGCCTACCGTT	CGCGATGTCGAAAACTGGATGCCTTGTA	GTCAAGCACCACCAGACCAACTGTC	AGCAATATCAAAGACAGGGTGTCTGGTG	208	N2
YKR023W 1	GTCCTTATCCAATGCGTCAAATGGAGCT	GTTTTCCTCAGCTTTATGGTCATGCTCG	TAGTTTGAGTAACGCTAGCAACGGTGCC	ATTTTCCTCGGCCTTGTGATCGTGCTCA	241	N2
YKR024C 1	AACGTGGGGAAGGTCTAGGCCTCTACTT	TGACGGGCACCATAAAAATCTAACGGGT	GACATGTGGCAAATCCAAACCACGTGAA	CGATGGTCATCACAAGAACTTGACCGGC	250	N3
YKR024C 2	AAACTCCACGCTGTCTGAACATGATACG	CATAATCGGTACACCAGGTCGTGTTTTG	GAACTCAACTGAATCGCTGCAGCTAACA	TATCATTGGCACCCCTGGCAGAGTCTTA	499	N3
YKR025W 1	CTCTGCAGCAAGATATAAACCCAAGTCG	TCTGGCGTCCTCTTGCTTTCTTGTTACA	TAGCGCTGCTCGTTACAAGCCAAAAAGC	ACGAGCATCCTCTTGTTTACGGGTAACG	277	N3
YKR026C 1	AACGGCACTTGGAGTGAGGACCCCTAAA	GACTCTTATTGTCGATAGCGCGGTTGGA	GACAGCTGAAGGGGTCAAAACACCCAAG	TACCTTGATCGTTGACTCAGCTGTCGGT	358	N3
YKR027W 1	CGCCTTACTTCAGCTAAGATCTGACGTT	TCGTAGACACGCTACTGCATCGGGTAAG	TGCTTTGTTGCAGTTGCGTAGCGATGTC	TCTCAAGCAAGCAACAGCGTCTGGCAAA	274	N3
YKR028W 1	CTCTGGGGACGAAAGAAGTGTTGATTCT	GGGAGAGTCAGGTTTATCCGTCGAG	TAGCGGTGATGAACGTTCAGTCGACAGC	TGGGCTATCTGGCTTGTCGGTGCTA	388	N4
YKR028W 2	TTCCACTCAGTCTGCGGCAGGC	AGTGGGAGGGTGACTTTCTAGGGTAGTG	CAGTACCCAGAGCGCTGCTGGT	GGTTGGTGGATGTGATTCCAAAGTGGTA	274	N4
YKR028W 3	ATCGGGTACTTCATTGTTCCCTCCAGAC	TAATGAGTAGCCCTCCTCATTGCCCATA	CAGCGGCACCAGCTTATTTCCACCTGAT	CAAGCTATAACCCTCCTCGTTACCCATG	385	N4
YKR029C 2	CCTAGTTGAATTGCCTGATAAGCGTGCA	AGACGCATATGGTGCAATATACTTGCCC	TCTGGTGCTGTTACCGCTCAATCTAGCG	GGATGCTTACGGCGCTATCTATTTACCA	394	N4
YKR029C 1	ATCGGAAGAATTGACAGAAGCGCTTTCG	TGACCACTGCAACAGATGGCAGCATGCT	GTCACTGCTGTTAACGCTGGCTGATTCA	CGATCATTGTAATCGTTGGCAGCACGCC	358	N4
YKR030W 1	GCCAAAGAATTTAGATCTCGAGACAGCC	GTCGAAACAATAAGCCCACTCTACCACA	CCCTAAAAACTTGGACTTGGAGACCGCT	ATCAAAGCAGTAGGCCCACTCAACAACG	391	N4/ N5
YKR031C 3	GGGCAGAGGCGTTCTCTTACGTGATGAT	TACCCTAAGTAAGGAGGGAGATAGTGGT	TGGTAATGGGGTACGTTTTCTGCTGCTC	CACTTTGTCAAAAGAGGGTGACTCAGGC	268	N5
YKR031C 5	AAGAGACCAGTTCCCAGCACTTCTAAGT	TGAGCCAGCAAGAGACTTAGCCCGA	CAAGCTCCAATTACCGGCTGAACGCAAG	CGAGCCTGCTCGTGATTTGGCTAGA	208	N5
YKR031C 1	CGAAGAAAGATCCGACACGTAAGTTAGG	AGCAGAAAATAAACCATCCTCTGCAGCC	GCTGCTCAAGTCGCTAACATAGGTCAAA	GGCTGAAAACAAGCCTAGTAGCGCTGCT	487	N5
YKR031C 4 *	GGAGCTCCTTGGAATAGAGGGTCTCCTA	CCCTCAAAGGCGTTCTTCTTCTGTAGCT	ACTTGATCTAGGGATGCTTGGACGTCTG	TCCACAAAGAAGAAGCAGCAGCGTTGCC	460	N5
YKR031C 2	GCTGGATTTCAGTCTACCAATAGCAGAG	TGTGTCACCGAACCACTCATTAGACCAT	TGAACTCTTTAAACGGCCGATGGCGCTA	CGTTAGCCCAAATCATAGCTTGGATCAC	277	N5
YKR034W 1	GCAGCGGGGAAAATTTTCTTTGGACCCC	TGGGTGAGATTGTACTGAAGCTCTGGAG	CCAGAGAGGTAAGTTCAGCTTAGATCCA	AGGATGGCTTTGAACGCTGGCACGACTA	340	O1
YKR036C 1	TCTGCTCAGCTCATCCCCATCTAGTGAA	ACCGGTGAGATTACTAGAAGGCCATACC	ACGTGATAACTCGTCACCGTCCAAGCTG	GCCAGTTCGTTTGTTGGAAGGTCACACT	292	O1
YKR036C 2	CCTAGATCCGCTAACCAAAGCTTCAGAA	CCGAAATACCACGGCTTTCAGAATGACA	TCTGCTACCTGAGACTAAGGCTTCGCTG	TAGAAACACTACCGCCTTTCGTATGACC	418	O1
YKR037C 1	GTCGTGAGAAGAAGAAGGATGGTACTGT	TACAAGTGGCGGTGGCTTGAACGGTTTT	ATCATGGCTGCTGCTTGGGTGATACTGA	CACCTCAGGTGGCGGTTTAAATGGCTTC	418	O1
YKR038C 1	TCTGGCGGCGATGACAACTGAATGCAGA	TAAGCATCCGCTTCTGCCTAAACATGCC	ACGAGCAGCAATAACGACGCTGTGTAAT	CAAACACCCATTGTTACCAAAGCACGCT	280	O1
YKR039W 1	CTCAAATGGCTCCGCTGTTTCTATTGAC	GAACCCACCCGAAATAGGGAAGATAACA	AAGCAACGGTAGTGCCGTCAGCATCGAT	AAAACCGCCGCTGATTGGAAAAATGACG	361	O1
YKR039W 2	AAGTTTGATTGGTGCCTCCTCTGTGGAT	GGCGGCAACAAACGCAATAAGACCGAAT	GTCATTAATCGGCGCTAGTAGCGTTGAC	AGCAGCGACGAAAGCGATCAAGCCAAAA	283	O1
YKR041W 1	CTTTGACCAGGCAAAAGGTATCAGCTCT	ATGTTTGTCCGGGTGCCACCGGATTCTA	TTTCGATCAGGCTAAGGGCATTTCAAGC	GTGCTTATCTGGATGCCATCTAATACGG	262	O2
YKR042W 1	TACCTCTGCCGCCGCCTCTTCT	GCCGGAGACCTTGTTAACAGCTTGAGCA	CACTAGCGCTGCTGCTAGCAGC	ACCACTAACTTTATTGACGGCTTGGGCT	400	O2
YKR043C 1	TCTGGCAATAGCGCGGGAAAGTCTCAAC	ACCATTAAGCGACGAGCAAAGAGCTAAG	ACGAGCGATGGCTCTACTCAAACGTAAA	GCCTTTGTCAGATGAGCAACGTGCCAAA	226	O2
YKR044W 1	TACATCGCTGCGGCTTAATTCAAGAGGC	GCTACAGCCAATGTATCTTTGCCCCGTG	CACCAGCTTAAGATTGAACAGCCGTGGT	TGAGCAACCGATATAACGTTGACCGGTA	226	O2
YKR045C 1	TGGTGGGATGGCCAGAACGCTAGAATTC	ACCAAGACGCGGCACTAGGGCT	AGGAGGAATAGCTAAGACTGAGCTGTTG	GCCTCGTAGAGGTACCAGAGCC	370	O2/ O3
YKR046C 1	AGAGCCGATCTCCTTCGATGCGGTAGAA	TCGTCTGGTGAAGCAAGTTGTTGCTGCT	GCTACCAATCTCTTTGCTAGCAGTGCTG	AAGATTAGTTAAACAAGTCGTCGCCGCC	256	O3
YKR048C 1	CAACAGCTTGAAACCGGGTCTACCATCC	CATTTCAGGACAAGAGCAACCCAAGCCG	TAATAATTTAAAGCCTGGACGGCCGTCG	TATCAGCGGTCAAGAGCAACCAAAACCA	283	O3
YKR050W 3	TTCCGGGTTCTTAAAATCATGCAGACCC	TGAAGCGGATTGTCGTGGGTCTTCTCTG	CAGTGGTTTTTTGAAGAGCTGTCGTCCA	GCTGGCACTTTGTCTAGGATCTTCACGT	487	O3
YKR050W 1	CGCAAACTCCACGGATTCTTTTTCGAGC	AACTACTTGGCCTGAGGTTTTAGGACTC	TGCTAATAGTACCGACAGCTTCAGCTCA	GACAACTTGACCGCTAGTCTTTGGTGAA	322	O3
YKR050W 2	CTTGGCCAAGTCGGCGCCTTCATCTTTT	GAAAATCAGCGGATACGGCGCAGTATCA	TTTAGCTAAAAGCGCTCCAAGCAGCTTC	AAAGATTAATGGGTATGGAGCGGTGTCG	490	O3
YKR051W 1	TTTAACACTACTACTAGGAGGCGAGAGG	ATATCCAGAGGTTCGATCTTGGTTTCCC	CTTGACCTTGTTGTTGGGTGGTGAGAGA	GTAACCGCTAGTTCTGTCTTGATTACCG	457	O3
YKR052C 1	AGCAATGGTAGCAATGGTACCACTCAGT	TCCAATAGATGCTCTGAAAACCCGAGTG	GGCGATAGTGGCGATAGTGCCTGATAAA	CCCTATCGACGCCTTAAAGACTAGAGTT	274	O4
YKR053C 1	CACCTTAGAACCACATGATGCGTACCTA	TATGCTGGATTTATTTAGCGGCGCCGCA	AACTTTGCTGCCGCAGCTAGCATATCTG	CATGTTAGACTTGTTCTCAGGTGCTGCT	301	O4
YKR054C 10	AAGTTGTTCAGTTGAGCTAGCCACCTCT	TGAAGAGAAAGACCTTGAAGTGGTCGCT	CAATTGTTCGGTGCTTGAGGCAACCTCC	CGAAGAGAAGGATTTGGAAGTTGTTGCC	268	O4
YKR054C 8	GGTACAATACACGCTCCATACTCCTGAA	TGATGAGTGGAATATCGCGGATGTGGTA	AGTGCAGTAAACTGACCAAACACCGCTG	CGACGAGTGGAACATTGCTGACGTTGTT	481	O4
YKR054C 3	TGGTACGCCATCGCTACTTTCAGAGAGA	TAGGGAAACAAGAGCAGCTAGGACACGG	AGGAACACCGTCTGATGATTCGCTCAAG	AAGAGAAACCCGTGCTGCCAGAACCAGA	220	O4
YKR054C 4	TGGAATATCTCCACTGGGATCGCAAGAG	CGCTGTTCCTTTTCTTTTGGATCCAAGC	AGGGATGTCACCTGATGGGTCACAGCTA	TGCCGTCCCATTCTTGTTAGACCCTTCA	313	O4
YKR054C 11	CCCACACGCTTTGCTGGCCCTGTTAATT	GCAGGAGGCTACAGAGGAAATCAAAAAG	ACCGCAAGCCTTTGAAGCTCTATTGATG	ACAGGAGGCCACCGAGGAAATTAAGAAA	415	O4
YKR054C 9	CCCAGGTGACCTTGGATTTACCCCA	CTCAGCAATGATAAGTTCTCCAGCCCTT	ACCTGGGCTTCTAGGGTTAACACCG	AAGCGCTATGATCTCAAGCCCTGCTTTG	274	O4
YKR054C 1	CAAGCCCGAAAAGAGAAGTGAAGTTGAG	CAATCCTCCAACCGACCCAGGTAGA	TAAACCGCTGAACAACAAGCTGGTGCTA	TAACCCACCTACTGATCCTGGCCGT	493	O4
YKR054C 2	ATCATAGAGCGAAGAGTTCCGGAGTGCA	GAGATCCCTACTATATGCACTAGCTGGT	GTCGTACAAGCTGCTATTTCTCAAAGCG	ACGTAGTTTGTTGTACGCTTTGGCCGGC	361	O4
YKR054C 12	CACATCCGTAGAAAACCACAGCAAACCA	TGATGGTCACGCTAACGTCGTCTATGTT	AACGTCGGTGCTGAACCATAATAAGCCG	CGACGGCCATGCCAATGTTGTTTACGTC	376	O5
YKR054C 5	GTCACCGAGCGATGGTAAAATCACTCTT	TGAGAAAGTTTTGAGTGCGGTGTCTGCC	ATCGCCCAAGCTAGGCAAGATAACACGC	CGAGAAGGTCTTATCAGCTGTTAGCGCT	463	O5
YKR054C 6	ACCTACTAGAAGCCTGGAAAGAACCTGA	GGAAGAAGCTCGACTACTATGGGCGAAA	GCCAACCAACAATCTACTCAAGACCTGG	AGAAGAAGCCAGATTGTTGTGGGCTAAG	349	O5
YKR054C 7	AGTCAGGGTAGTGGAAAGAGGATGATCA	TTTTGACGGTACTGCTGATGATCTGCAC	GGTTAAAGTGGTACTCAATGGGTGGTCT	ATTCGATGGCACCGCCGACGACTTACAT	352	O5
YKR055W 1	CGCTAGAAGCCTTTCTACCATTCCTAGT	GACTAGCATGATTGGAGTGGAAGGACAA	TGCCCGTTCATTGAGCACTATCCCATCA	AACCAACATAATAGGGGTACTTGGGCAG	403	P1
YKR056W 1	GTCTCCTTTGACAGATTCTGGTAACCGC	ATTAACTACATCACCGGGCAGGCCAAAC	TAGCCCATTAACCGACAGCGGCAATAGA	GTTGACAACGTCGCCTGGTAAACCGAAA	358	P1
YKR056W 2	TGGTGTAGAAATTTCCGCTGACAGTGTC	TATGCTTTCAATCTGGTGGGCGGAACCG	CGGCGTTGAAATCAGTGCCGATTCAGTT	GATTGATTCGATCTGATGAGCACTGCCA	313	P1
YKR058W 2	CTCGGATCATAGCCCTGCTCCTAAC	ATTGTTATTGGAAGAAGCGGCCGTGCTT	TAGCGACCACTCACCAGCCCCAAAT	GTTATTGTTACTGCTGGCAGCGGTTGAG	346	P1
YKR058W 1	CAGTGTCGAATCTAGCCCTTCAAATCCA	CGGTTGGTTGGTTTCCTCTGCTGTAAGT	TTCAGTTGAAAGCTCACCAAGCAACCCT	TGGTTGATTAGTTTCCTCAGCGGTCAAC	319	P1
YKR060W 1	CTTACTTCCGGAGGTTCTTGGTAGCAGA	TATTCCTCCTTTAATGACGCCGCCTTGC	TTTGTTGCCAGAGGTCTTGGGCTCACGT	GATACCACCCTTGATAACACCACCTTGA	319	P2
YKR061W 1	ATATCAGAGACAGCTGAGCCTAGATTCG	GTCCTCCGCAGGGATTAAAGCGTATTGC	TTACCAGCGTCAGTTATCATTGGACAGC	ATCCTCAGCTGGAATCAAGGCATATTGG	376	P2
YKR062W 1	CGACGAAGATTTTGGTAGCTCTCCTTCA	ATCGCATTGTGGCCAACCGTCTTTCAAG	TGATGAAGACTTCGGCTCAAGCCCAAGC	GTCACATTGAGGCCAGCCATCCTTTAAA	385	P2
YKR063C 2	ATTGGTATCAGCCTTTAATGCCGGACTC	TGAGTGGGTAGCTAGGAATTACAGAACC	GTTAGTGTCGGCTTTCAAAGCTGGTGAA	CGAGTGGGTTGCCAGAAACTATCGTACT	451	P2
YKR063C 1	GGACGGCAGTCCAATTTTAGCAGCTAAT	GGACTCTACAGCACAAATAACATGTGCG	ACTTGGTAAACCGATCTTGGCGGCCAAG	TGATAGCACCGCTCAAATCACCTGCGCT	202	P2
YKR064W 1	CGATAGCTCTGGACAACCTGAAAGCAGT	GCCCTTACCAACAACATCATCGCTAATG	TGACTCAAGCGGTCAACCAGAATCATCA	ACCTTTGCCGACGACGTCGTCTGAGATA	490	P3
YKR065C 1	ACTTTGAGAAGAGGCATCGACCCTGTTA	CTTAAGATCATATTCTCAGCCCGCATCC	TGATTGGCTGCTAGCGTCAACTCTATTG	ATTGCGTAGCTACAGCCAGCCAGCTAGT	382	P3
YKR066C 1	AGTGACACCCCCTAGACTGAACAGATCA	TGTCGCCTCTGTCGAAAAAGGGAGGTCA	GGTAACGCCACCCAATGAAAATAAGTCG	CGTTGCTAGCGTTGAAAAGGGTAGAAGC	325	P3
YKR067W 2 *	GTCCCGATCCAGAATGCCTTGTTTTGTT	AGTACCATTAGTCAAGAGCTCCACCACT	AAGTAGAAGTCGTATGCCATGCTTCGTC	GGTGCCGTTGGTTAACAACTCAACAACC	376	P3
YKR067W 1	TTCTCATGACCGTCCTTCGTTACTACCC	TCTGGCAGCCTGAATGACCATCAAAGTA	CAGCCACGATAGACCAAGCTTGTTGCCA	ACGAGCGGCCTGGATAACCATTAAGGTG	319	P4
YKR068C 1	AGAGTCTCCTCTCAAGATATCCGACACA	TAGAACGGCATTGCCACGCTGTGAGAAT	GCTATCACCACGTAAAATGTCGCTAACG	CCGTACCGCTTTACCTAGATGCGAGAAC	298	P4
YKR069W 2	CATAGTAGTGAATCCCTCGTCACCAAGC	TTTTGGGTCGACCCACGTAGGAATCATA	AATCGTTGTTAACCCAAGCAGCCCTTCA	CTTAGGATCAACCCAGGTTGGGATCATG	295	P4
YKR069W 1	GGTTTTACCGGGCATAAGCTCATCCCTA	ACCATCCCAGCCATGCTTCAATAATCCC	TGTCTTGCCAGGTATCTCAAGCAGTTTG	GCCGTCCCAACCGTGTTTTAACAAACCG	226	P4
YKR070W 1	TAGGGACATTGCACCATTTAGTGGGCTA	TGAAGGTTTCGTGCCTAAGAGTGGCAGT	CAGAGATATCGCTCCTTTCTCAGGTTTG	GCTTGGCTTGGTACCCAACAAAGGTAAC	481	P4
YKR071C 1	AGTTGGTAGCTTACTACCACTCTGTAGC	TTTGACGCCAGAAGCCCAGACTGATATT	GGTAGGCAATTTTGAGCCTGACTGCAAT	CTTAACCCCTGAAGCTCAGACCGACATC	268	P4
YKR072C 2	AGGTGCCAAAAGAATGGGATAACTCGGA	TAAAATGTCGCAGTACGAATCCACTCCG	TGGAGCTAACAAGATTGGGTATGATGGG	CAAGATGAGCCAGTATGAAAGTACCCCA	307	P4
YKR072C 1	TCTACTTATTGGCGTTGAAGTGGCCATG	GTCTCCAAATAGTAATCCTGCTCCTGTC	ACGTGAGATAGGGGTGCTGGTAGCCATA	AAGCCCTAACTCAAACCCAGCCCCAGTT	220	P4/ P5
YKR075C 1	AGAATGCTGGTCGAAAATGGAAGACGTG	AAGTTGCTCTTCAGAGGACGTGCTAGAT	GCTGTGCTGATCAAAGATACTGCTGGTA	TTCATGTAGCAGCGAGGATGTTTTGGAC	412	P5
YKR076W 1	TACGAGGGCTTTGAAGGGATTAACCTCT	AGCAGGAACAAGGTCCGTTTTCTTGTGA	CACCAGAGCCTTAAAAGGTTTGACTAGC	GGCTGGGACCAAATCGGTCTTTTTATGG	445	P5
YKR077W 1	GTCATCGTCTTCAATGAAGGTTCACGGC	CGGAGTTCTTGGGGAAGCTAACTTTTTG	TAGCAGCAGCAGCATGAAAGTCCATGGT	TGGGGTACGAGGACTGGCCAATTTCTTT	361	P5/ Q1
YKR078W 1	AAGAAGACGTCGAAGACCAGAAAGCTGT	AATGTTGGACCTTGTAGGCGGAGGAATC	GCGTCGTAGAAGACGTCCTGAATCATGC	GATATTACTTCTGGTTGGTGGTGGGATG	280	Q1
YKR078W 2	GTCAACTGAGATACAGGCATGCCATGAC	AATGCGGTATTCATCCTCTGCCGTGCGT	TAGCACCGAGATCCAGGCTTGTCACGAT	GATTCTATATTCGTCCTCAGCGGTTCTG	469	Q1
YKR079C 3	CAGTGGAAAAATACGCTGCTGTTCACCA	ACTAGAAAATCAGCTACTGGAGGATGCC	TAAAGGGAAGATTCTCTGCTGTTCGCCG	CTTGGAAAACCAGTTGTTAGAGGACGCT	244	Q1
YKR079C 1	ACCTCTGCTGAGTGGTGTATCGAATCTG	TGTTCCGAAGGGTCCCTTATTTGCAAAG	GCCACGTGACAAAGGGGTGTCAAAACGA	CGTCCCAAAAGGCCCATTGTTCGCTAAA	466	Q1
YKR079C 2	ATTCAAGTGCGGATCACTAGAAGGATCG	TGGTGAAGGATCCCAAAGGAGTCTGACT	GTTTAAATGTGGGTCTGAGCTTGGGTCA	CGGCGAAGGTAGTCAAAGATCATTAACC	439	Q1
YKR080W 1	ATCCATTCTACCTTGCACACCACTAGCT	TGCAAAATTGATGCAGACGGCACCTTCT	GAGTATCTTGCCATGTACCCCTTTGGCC	AGCGAAGTTAATACAAACAGCGCCTTCC	391	Q1/ Q2
YKR081C 1	AGAGGGCTCAATATCAGTGGCACTGACG	CCAAGATGGTGAGCCATTGCCGAACGTT	GCTTGGCTCGATGTCGGTAGCTGAAACA	TCAAGACGGCGAGCCTTTACCAAATGTC	445	Q2
YKR082W 2	CTCATTACGAAATGGACCTATCCTCGGT	CACCTGAGTAATGACAACAGCATTGGGG	TAGCTTGAGAAACGGTCCAATTTTGGGC	AACCTGGGTGATAACGACGGCGTTTGGA	484	Q2
YKR082W 3	TACGTTGGGGCAACATCTCTCTGTCCGT	TGGTAGCTTGGATGTATCAACCTCCATC	CACCTTAGGTCAACACTTGAGCGTTAGA	AGGCAATTTACTGGTGTCGACCTCCATA	469	Q2
YKR082W 1	ACCGCTAAGGCTTCTTTCTGTTGATGGA	GGCATTCTGATCAATAGGAAACCTGCCA	CCCATTGAGATTGTTGAGCGTCGACGGT	AGCGTTCTGGTCGATTGGGAATCTACCG	274	Q2
YKR084C 2	CGCAATGGTTCTACCGTCCTTTCTAAGA	AACGAATCACGAAGAGACAGATGTTGCC	AGCGATAGTACGGCCATCTTTACGCAAG	TACCAACCATGAAGAGACCGACGTCGCT	430	Q2
YKR084C 1	TGCCCTATGGGTAGAGAAATGCGATGTA	GACTACGGTGCCAACGAAACCAAAGAAA	AGCTCTGTGAGTGCTAAAGTGGCTGGTG	AACCACCGTTCCTACCAAGCCTAAAAAG	304	Q2
YKR085C 1	TTTTCTACGCTTACGGTCCTCTCTGGCT	TGAGACCATTCCACGTAGCTTTATGGCA	CTTACGTCTTTTTCTATCCTCACGAGCG	CGAGACTATCCCTAGATCATTCATGGCT	364	Q2
YKR086W 2	TGAGACGTCCAGCCAAGTATCCGCTTTA	TGGCGTGAAAAGAGCTGTATCGTCGCAA	AGAGACCAGTTCACAAGTTAGTGCCTTG	AGGGGTAAACAAGGCGGTGTCATCACAG	259	Q3
YKR086W 3	GAGAAGAGTAGCAGCCATATCCGTTGCA	TACGGGGAAAGTTCTTCCAGGAATTGTG	TCGTCGTGTTGCTGCTATCAGTGTCGCT	AACTGGAAAGGTACGACCTGGGATGGTA	382	Q3
YKR086W 1	CCAAAGATCCGGAAGAGCGGGAAGA	CAATTGTCCACTAGTGTCTATAGCCCCT	TCAACGTAGTGGTCGTGCTGGTCGT	TAATTGACCTGAGGTATCGATGGCACCG	268	Q3
YKR087C 1	ACGAGTGCTTGCTGGATGTGTACTTAGA	CACAGCCGAAAATTTGTCGAAGGCTCCT	TCTGGTTGAAGCAGGGTGGGTTGACAAG	TACCGCTGAAAACTTAAGCAAAGCCCCA	298	Q3
YKR088C 1	TCCTGTAGATTCAGATTCTGCGAGACTC	CTATGGTGTCAGTTTTGAGGGATGGGTT	ACCGGTGCTTTCGCTTTCAGCCAATGAT	TTACGGCGTTTCATTCGAGGGTTGGGTC	358	Q3
YKR089C 1	AGAAGAAGGCCTCGATCGAAACGGTGAG	ACATTCTGCCAGCATTGAAACACCTGCC	GCTGCTTGGTCTGCTTCTGAATGGGCTA	TCACAGCGCTTCAATCGAAACCCCAGCT	286	Q3
YKR089C 2	GAGAGAAGCGGACGTAATGGAATACCGC	CTGTGGCCAGGAATTTGCTCTGGATAAG	CAAGCTGGCACTGGTGATACTGTATCTA	TTGCGGTCAGGAATTCGCCTTAGACAAA	340	Q3
YKR089C 3	GCTCGAGGGGAAAATTCCCGGTAGTGAA	CCACATCGGTGTCCTTGGTACTCTATTT	TGAGCTTGGAAAGATACCTGGCAAGCTG	TCATATTGGCGTTTTGGGCACCTTGTTC	457	Q3
YKR090W 1 *	GAGTGCGTATACGGCGTCTTCAAAGAGT	TGTATGCCTAGAGGCAGCATATTGTTCC	ATCAGCTTACACCGCTAGCAGCAAATCA	GGTGTGTCTGCTAGCGGCGTATTGTTCA	259	Q3/ Q4
YKR090W 2	GTCAAGCGCATATTTATCTGGGTATCCC	AGGTCCCTCCCCAGGCGGATAT	AAGCTCAGCTTACTTGAGCGGTTACCCA	TGGACCCTCACCTGGTGGGTAC	439	Q4
YKR091W 1	TTCCGTACGGGAGTTTTCACGCACGCTA	TGACCAACGTAACGGCGAAACGTTAACG	CAGTGTTAGAGAGTTCAGCAGAACCTTG	GCTCCATCTCAATGGGCTGACATTGACA	304	Q4
YKR092C 1	GGCCTTGGATTCGTCTGCAGTTGCTTCT	GGCTAAAACTGAACCAGAAAGCTCTTCC	AGCTTTACTTTCATCAGCGGTAGCTTCC	AGCCAAGACCGAACCTGAATCAAGCAGT	457	Q4
YKR093W 1	CACTTCGATTCCCTCCGTTGGTAACAGA	AACAGAAGGTTTAGCAGCGTTGAAGTCG	TACCAGCATCCCAAGTGTCGGCAATCGT	GACGCTTGGCTTGGCGGCATTAAAATCA	466	Q4
YKR093W 2	TAAGAGAGCTTTGGCGGCTTGTAAAGTC	AGGTTCATTATACCATGGACCAGCCTTG	CAAACGTGCCTTAGCTGCCTGCAAGGTT	TGGTTCGTTGTACCAAGGGCCGGCTTTA	331	Q4
YKR095W 1	TTCTGTTTCTAATGACTCGAAGGGACCC	GTATGACGCATCTTCGTTGGGAACAGAA	CAGCGTCAGCAACGATAGCAAAGGTCCA	ATAGCTAGCGTCTTCATTTGGGACGCTG	391	Q5
YKR095W 4	GGATCTCTACGAGACTACCTCTCAGTCT	AGCATTCTCCAGTTGATCACGCGATAAG	AGACTTGTATGAGACCACTAGCCAGAGC	GGCGTTCTCTAATTGGTCTCTGCTCAAA	472	Q5
YKR095W 6	TGTTGCGCCTATCGAGTCCGAATTGACA	TCTCTCTTGCGCTTGTCTTCTCAGCCTG	CGTCGCTCCAATTGAGAGTGAATTAACC	ACGCTCTTGAGCTTGACGACGTAATCTA	268	Q5
YKR095W 5	GGCTTCAAGAGAGCTTCAAGCCAAGTTA	TTTGAGGGCTTCCTCAGCTTCGCGAATC	AGCCAGCCGTGAGTTGCAAGCTAAATTG	CTTCAAAGCTTCCTCGGCTTCTCTGATT	382	Q5
YKR095W 3	ACAAAGTGCCGAGAGTCCTCCGAAATCT	GGGTTCCAAATGAGTTGGTGGATCTGTC	GCAATCAGCTGAGTCACCACCAAAGAGC	TGGTTCTAAGTGGGTAGGAGGGTCGGTT	262	Q5 /R1
YKR095W 2	CATTCCCGCCTCAAGGGGTCTAATATCT	CAGCTCTCCTACCTCATCAATAGGTCGC	TATCCCAGCTAGCAGAGGCTTGATCAGC	TAACTCACCAACCTCGTCGATTGGTCTT	229	Q5/ R1
YKR096W 3	GCCAGCAAGTAATAAGAGATCGGGCATT	CGGTTGGGATGGTAGTAAAGCTGTAGTG	ACCTGCTTCAAACAAACGTAGCGGTATC	TGGTTGACTAGGCAACAAGGCGGTGGTA	223	R1
YKR096W 4	CGAAAGAAGGCTATGGGTTTACGGCACG	CGGAGTGAATGTTTCCTGACAAAAGACG	TGAACGTAGATTGTGGGTCTATGGTACC	TGGGGTAAAGGTTTCCTGGCAGAAAACA	382	R1
YKR096W 1	TGACTCCTCCGTGACGGAAAGTTCAACG	TGCGATACCTAAAGGCCCATGTAGAAAC	CGATAGTAGTGTTACCGAATCAAGCACC	AGCAATGCCCAATGGACCGTGCAAGAAT	268	R1
YKR096W 2	AACTTCTTGGCTAAGACATTCCGCACGC	TGTACACAGATGGCGCTGTTCGCCAAGT	TACCAGCTGGTTGCGTCACAGTGCTAGA	GGTGCATAAGTGTCTCTGTTCACCCAAC	490	R1
YKR097W 1	CATTTCATCAAGCGGTGCATTGATCGCT	GTGTAAATTGGCTGGGAACTGACCAGCG	TATCAGCAGCTCAGGCGCTTTAATTGCC	ATGCAAGTTAGCAGGAAACTGGCCGGCA	385	R1
YKR097W 2	CGGCTGGACTGGTTCTTCCTACGTATCT	GGCCAAGTTGGTAACTGCACCTCTGTAT	TGGTTGGACCGGCAGCAGTTATGTTAGC	AGCTAAATTAGTGACAGCGCCACGATAC	238	R1
YKR098C 2 *	AAGGTTACCGGAATGATTCACCGTTCCA	TCACCATCATCACCATAGCAGCGATGAT	CAAATTGCCACTGTGGTTAACGGTACCG	CCATCACCACCATCACTCATCAGACGAC	259	R1
YKR098C 1	AGCAGTTGCTGGACTAGACAGCGTTTTG	CTTACCGCTACGGCCTTTACCTGTTCAT	GGCGGTAGCAGGTGAGCTTAAGGTCTTA	ATTGCCATTGAGACCATTGCCAGTCCAC	286	R2
YKR099W 2	AATCTCAGATAGCCCACAGACAAGCCTT	TCCAGTATTGCTGCTGACAGGATGGTCT	TATTAGCGACTCACCTCAGACCTCATTG	ACCGGTGTTTGATGAAACTGGGTGATCG	334	R2
YKR099W 1	AAGTTCGACGGCATCATATACAACGAGC	CCCTTGATGTACCACTTGAGGCTTGGCA	TTCAAGCACCGCTAGCTACACCACCTCA	ACCTTGGTGAACAACTTGTGGTTTAGCG	448	R2
YKR100C 1	TAAAAACGAGGATGAAGCTCTCCTTGGG	TAATGCCAGGCAGAAGTCCGTTGTGGAT	CAAGAAGCTACTGCTGGCACGTCTAGGA	CAACGCTAGACAGAAAAGTGTCGTTGAC	319	R2
YKR101W 1	GAAGGATTCTAATTCGGTGCTCGTTGGA	ACATACCCCCGCTAAGGGCTTTTCTTTA	AAAAGACAGCAACAGCGTTTTGGTCGGT	GCAAACACCAGCCAATGGTTTTTCCTTG	250	R2
YKR101W 2	TTCGAAATTTCCTGTGTCCAGAGTCACC	TCCATCTGCTACTAAAAACCTCGGCGAA	CAGCAAGTTCCCAGTTAGTCGTGTTACT	ACCGTCAGCAACCAAGAATCTTGGGCTG	352	R2
YKR102W 1	CAGCCTATCTTCAACTGTAAGCGAGCAT	TGAGGGTAGAATGGTAACTGAGGCCGAG	TTCATTGAGCAGCACCGTTTCAGAGCAC	GCTTGGCAAGATAGTGACGCTAGCGCTT	238	R3
YKR102W 2	CGTAACATCTAGCTCTGTTGTCTCCACA	AACGGAGGTGGAGGCTGTAGAAGTTTCG	TGTTACCAGCTCAAGCGTCGTTAGTACC	GACACTAGTACTAGCGGTGCTGGTTTCA	481	R3
YKR102W 4	ATCTTCTCAGTTTGTGACTCCATCCTCC	CCTATACACAGTGGTGCGATCACGAGAA	CAGCAGCCAGTTCGTTACCCCTAGTAGT	TCTGTAAACGGTAGTTCTGTCTCTGCTG	226	R3
YKR102W 3	TAGCTGCTCAAACACAGTCTCAAGTGCT	ACTTTTGCTACTGACAGCCTCAGAAGCA	CTCATGTAGCAATACCGTTAGCTCAGCC	TGACTTTGATGAAACGGCCTCGCTGGCT	487	R3/ R4
YKR103W 4	ATCTGCATGGGAAAGCCGTAGCTTTTGT	ACATGCTAAAACCCACCGAAATGACTGG	GAGCGCTTGGGAATCAAGATCATTCTGC	GCAAGCCAAGACCCATCTGAAGCTCTGA	259	R4
YKR103W 3	CTCTGGGATTAGTGAGGCTCTGAACTCA	AGCTTCCCATTCCATGCTTGCATCTTCA	TAGCGGTATCTCAGAGGCCTTAAATAGC	GGCTTCCCATTCCATTGAAGCGTCTTCG	439	R4
YKR103W 2	GACTGGGTCAGGAAAGTCTTCGCTATTA	TGCAGTTTCAGGATCTACTGCACTCAAG	TACCGGTAGCGGTAAAAGCAGCTTGTTG	AGCGGTTTCTGGGTCAACAGCTGATAAA	421	R4
YKR103W 1	CACTGGATCTTCAGGGAGTAAGTCTACC	GTTCATTATTCTTCCAGTCGGCGTGACA	TACCGGTAGCAGCGGTTCAAAAAGCACT	ATTCATGATACGACCGGTTGGGGTAACG	247	R4
YKR104W 1	TATAGCGGCTATTTACCGGCTTTCAGAC	TGAGGCGGTTGCTTCGTCAATTAGCATT	CATCGCTGCCATCTATAGATTGAGCGAT	GCTAGCAGTAGCTTCATCGATCAACATG	427	R4
