# Supplementary material for: Synthetic yeast chromosome XI design provides a testbed for the study of extrachromosomal circular DNA dynamics
Source: Cell Genom. 2023 Nov 9;3(11):100418. doi: 10.1016/j.xgen.2023.100418 (PMC10667340; doi:10.1016/j.xgen.2023.100418)
Supplement: Table S7. Plasmids used and generated in this study, related to STAR Methods — Brief descriptions and indications of use in this study are listed. Table can be found in “TableS4.xls” [file mmc5.xls]

## Sheet: Sheet1
Table S7: Plasmids used and generated in this study. Brief descriptions and indications of use in this study are listed.
Plasmid	Description	Use	Source
gXL080-gXL081	CRISPR/Cas9 vector targeting GAP1	CRISPR/Cas9 editing	This study
pCEN11*	Contains CEN11 region with upstream KlURA3 and GAL1 promoter	Inducible disruption of centromere	This study
pCEN11_3_37b	Modified M2 vector containing CEN11_3_37b	Centromere variant testing	This study
pCEN11_3_37c	Modified M2 vector containing CEN11_3_37c	Centromere variant testing	This study
pCEN11_3_37f	Modified M2 vector containing CEN11_3_37f	Centromere variant testing	This study
pHLUM	Vector expressing HIS3, LEU2, URA3 and MET15	Complementation of auxotrophies	Mülleder et al., 2012
pJCH021	MoClo-YTK part plasmid: PSCW11	Generation of pSCW11-cre-EBD-kanMX4	Ellis lab
pJCH022	MoClo-YTK part plasmid: cre-EBD	Generation of pSCW11-cre-EBD-kanMX4	Ellis lab
pJJH1304	Source of Kluyveromyces lactis URA3 expression cassette	Generation of pCEN11*	Addgene, Bakota et al., 2012
pRS403	Yeast HIS3 integration vector	Generation of pRS403::TRT2	Sikorski et al., 1989
pRS403::TRT2	HIS3 integrative vector expressing TRT2	TRT2 complementation	This study
pRS405	Yeast LEU2 integration vector	Generation of pRS405-LEU2::URA3	Sikorski et al., 1989
pRS405-LEU2::URA3	Integrative vector for insertion of URA3 into LEU2	Auxotrophy switching	This study
pRS406	Yeast URA3 integration vector	Generation of pRS405-LEU2::URA3	Sikorski et al., 1989
pRS413-chrXI_tRNA	Vector expressing tRNAs complementing those removed in synXI	tRNA complementation	Schindler, D. et al, unpublished
pRS415	Yeast centromeric plasmid with LEU2	Generation of pZY412	Sikorski et al., 1989
pSCW11-cre-EBD	Cre expression vector with daughter cell-specific and β-estradiol induced expression	Generation of pSCW11-cre-EBD-kanMX4	Cai et al., 2015
pSCW11-cre-EBD-kanMX4	Cre expression vector with daughter cell-specific and β-estradiol induced expression and a kanMX4 marker gene	SPecc formation	This study
pSV-PFY1p	Vector expressing yEGFP under constitutive PPFY1 promoter	chromosomal yEGFP expression cassette	Blount et al., 2021
pSXI_3_34_A1	Vector containing synthetic chunk A1	Chunk propagation for synXI assembly	This study - GenScript
pSXI_3_34_A2	Vector containing synthetic chunk A2	Chunk propagation for synXI assembly	This study - GenScript
pSXI_3_34_B1	Vector containing synthetic chunk B1	Chunk propagation for synXI assembly	This study - GenScript
pSXI_3_34_B2	Vector containing synthetic chunk B2	Chunk propagation for synXI assembly	This study - GenScript
pSXI_3_34_B3	Vector containing synthetic chunk B3	Chunk propagation for synXI assembly	This study - GenScript
pSXI_3_34_B4	Vector containing synthetic chunk B4	Chunk propagation for synXI assembly	This study - GenScript
pSXI_3_34_B5	Vector containing synthetic chunk B5	Chunk propagation for synXI assembly	This study - GenScript
pSXI_3_34_C1	Vector containing synthetic chunk C1	Chunk propagation for synXI assembly	This study - GenScript
pSXI_3_34_C2	Vector containing synthetic chunk C2	Chunk propagation for synXI assembly	This study - GenScript
pSXI_3_34_C3	Vector containing synthetic chunk C3	Chunk propagation for synXI assembly	This study - GenScript
pSXI_3_34_C4	Vector containing synthetic chunk C4	Chunk propagation for synXI assembly	This study - GenScript
pSXI_3_34_C5	Vector containing synthetic chunk C5	Chunk propagation for synXI assembly	This study - GenScript
pSXI_3_34_D1	Vector containing synthetic chunk D1	Chunk propagation for synXI assembly	This study - GeneArt
pSXI_3_34_D2	Vector containing synthetic chunk D2	Chunk propagation for synXI assembly	This study - GeneArt
pSXI_3_34_D3	Vector containing synthetic chunk D3	Chunk propagation for synXI assembly	This study - GeneArt
pSXI_3_34_D4	Vector containing synthetic chunk D4	Chunk propagation for synXI assembly	This study - GeneArt
pSXI_3_34_D5	Vector containing synthetic chunk D5	Chunk propagation for synXI assembly	This study - GeneArt
pSXI_3_34_E1	Vector containing synthetic chunk E1	Chunk propagation for synXI assembly	This study - GeneArt
pSXI_3_34_E2	Vector containing synthetic chunk E2	Chunk propagation for synXI assembly	This study - GeneArt
pSXI_3_34_E3	Vector containing synthetic chunk E3	Chunk propagation for synXI assembly	This study - GeneArt
pSXI_3_34_E4	Vector containing synthetic chunk E4	Chunk propagation for synXI assembly	This study - GeneArt
pSXI_3_34_E5	Vector containing synthetic chunk E5	Chunk propagation for synXI assembly	This study - GeneArt
pSXI_3_34_F1	Vector containing synthetic chunk F1	Chunk propagation for synXI assembly	This study - GeneArt
pSXI_3_34_F2	Vector containing synthetic chunk F2	Chunk propagation for synXI assembly	This study - GeneArt
pSXI_3_34_F3	Vector containing synthetic chunk F3	Chunk propagation for synXI assembly	This study - GeneArt
pSXI_3_34_F4	Vector containing synthetic chunk F4	Chunk propagation for synXI assembly	This study - GeneArt
pSXI_3_34_F5	Vector containing synthetic chunk F5	Chunk propagation for synXI assembly	This study - GeneArt
pSXI_3_34_G1	Vector containing synthetic chunk G1	Chunk propagation for synXI assembly	This study - GeneArt
pSXI_3_34_G2	Vector containing synthetic chunk G2	Chunk propagation for synXI assembly	This study - GeneArt
pSXI_3_34_G3	Vector containing synthetic chunk G3	Chunk propagation for synXI assembly	This study - GeneArt
pSXI_3_34_G4	Vector containing synthetic chunk G4	Chunk propagation for synXI assembly	This study - GeneArt
pSXI_3_34_G5	Vector containing synthetic chunk G5	Chunk propagation for synXI assembly	This study - GeneArt
pSXI_3_34_H1	Vector containing synthetic chunk H1	Chunk propagation for synXI assembly	This study - GeneArt
pSXI_3_34_H2	Vector containing synthetic chunk H2	Chunk propagation for synXI assembly	This study - GeneArt
pSXI_3_34_H3	Vector containing synthetic chunk H3	Chunk propagation for synXI assembly	This study - GeneArt
pSXI_3_34_H4	Vector containing synthetic chunk H4	Chunk propagation for synXI assembly	This study - GeneArt
pSXI_3_34_H5	Vector containing synthetic chunk H5	Chunk propagation for synXI assembly	This study - GeneArt
pSXI_3_34_I1	Vector containing synthetic chunk I1	Chunk propagation for synXI assembly	This study - GeneArt
pSXI_3_34_I2	Vector containing synthetic chunk I2	Chunk propagation for synXI assembly	This study - GeneArt
pSXI_3_34_I3	Vector containing synthetic chunk I3	Chunk propagation for synXI assembly	This study - GeneArt
pSXI_3_34_I4	Vector containing synthetic chunk I4	Chunk propagation for synXI assembly	This study - GeneArt
pSXI_3_34_I5	Vector containing synthetic chunk I5	Chunk propagation for synXI assembly	This study - GeneArt
pSXI_3_34_J1	Vector containing synthetic chunk J1	Chunk propagation for synXI assembly	This study - GeneArt
pSXI_3_34_J2	Vector containing synthetic chunk J2	Chunk propagation for synXI assembly	This study - GeneArt
pSXI_3_34_J3	Vector containing synthetic chunk J3	Chunk propagation for synXI assembly	This study - GeneArt
pSXI_3_34_J4	Vector containing synthetic chunk J4	Chunk propagation for synXI assembly	This study - GeneArt
pSXI_3_34_J4::kanMX	J4 chunk vector with kanMX4 insertion in YKL053C-A	Marker insertion	This study
pSXI_3_34_J5	Vector containing synthetic chunk J5	Chunk propagation for synXI assembly	This study - GeneArt
pSXI_3_34_K1	Vector containing synthetic chunk K1	Chunk propagation for synXI assembly	This study - GeneArt
pSXI_3_34_K2	Vector containing synthetic chunk K2	Chunk propagation for synXI assembly	This study - GeneArt
pSXI_3_34_K3	Vector containing synthetic chunk K3	Chunk propagation for synXI assembly	This study - GeneArt
pSXI_3_34_K4	Vector containing synthetic chunk K4	Chunk propagation for synXI assembly	This study - GeneArt
pSXI_3_34_K5	Vector containing synthetic chunk K5	Chunk propagation for synXI assembly	This study - GeneArt
pSXI_3_34_L1	Vector containing synthetic chunk L1	Chunk propagation for synXI assembly	This study - GeneArt
pSXI_3_34_L2	Vector containing synthetic chunk L2	Chunk propagation for synXI assembly	This study - GeneArt
pSXI_3_34_L3	Vector containing synthetic chunk L3	Chunk propagation for synXI assembly	This study - GeneArt
pSXI_3_34_L4	Vector containing synthetic chunk L4	Chunk propagation for synXI assembly	This study - GeneArt
pSXI_3_34_L5	Vector containing synthetic chunk L5	Chunk propagation for synXI assembly	This study - GeneArt
pSXI_3_34_M1	Vector containing synthetic chunk M1	Chunk propagation for synXI assembly	This study - GeneArt
pSXI_3_34_M2	Vector containing synthetic chunk M2	Chunk propagation for synXI assembly	This study - GeneArt
pSXI_3_34_M3	Vector containing synthetic chunk M3	Chunk propagation for synXI assembly	This study - GeneArt
pSXI_3_34_M4	Vector containing synthetic chunk M4	Chunk propagation for synXI assembly	This study - GeneArt
pSXI_3_34_M5	Vector containing synthetic chunk M5	Chunk propagation for synXI assembly	This study - GeneArt
pSXI_3_34_N1	Vector containing synthetic chunk N1	Chunk propagation for synXI assembly	This study - GeneArt
pSXI_3_34_N2	Vector containing synthetic chunk N2	Chunk propagation for synXI assembly	This study - GeneArt
pSXI_3_34_N3	Vector containing synthetic chunk N3	Chunk propagation for synXI assembly	This study - GeneArt
pSXI_3_34_N4	Vector containing synthetic chunk N4	Chunk propagation for synXI assembly	This study - GeneArt
pSXI_3_34_N5	Vector containing synthetic chunk N5	Chunk propagation for synXI assembly	This study - GeneArt
pSXI_3_34_O1	Vector containing synthetic chunk O1	Chunk propagation for synXI assembly	This study - GeneArt
pSXI_3_34_O2	Vector containing synthetic chunk O2	Chunk propagation for synXI assembly	This study - GeneArt
pSXI_3_34_O3	Vector containing synthetic chunk O3	Chunk propagation for synXI assembly	This study - GeneArt
pSXI_3_34_O4	Vector containing synthetic chunk O4	Chunk propagation for synXI assembly	This study - GeneArt
pSXI_3_34_O5	Vector containing synthetic chunk O5	Chunk propagation for synXI assembly	This study - GeneArt
pSXI_3_34_P1	Vector containing synthetic chunk P1	Chunk propagation for synXI assembly	This study - GeneArt
pSXI_3_34_P2	Vector containing synthetic chunk P2	Chunk propagation for synXI assembly	This study - GeneArt
pSXI_3_34_P3	Vector containing synthetic chunk P3	Chunk propagation for synXI assembly	This study - GeneArt
pSXI_3_34_P4	Vector containing synthetic chunk P4	Chunk propagation for synXI assembly	This study - GeneArt
pSXI_3_34_P5	Vector containing synthetic chunk P5	Chunk propagation for synXI assembly	This study - GeneArt
pSXI_3_34_Q1	Vector containing synthetic chunk Q1	Chunk propagation for synXI assembly	This study - GeneArt
pSXI_3_34_Q2	Vector containing synthetic chunk Q2	Chunk propagation for synXI assembly	This study - GeneArt
pSXI_3_34_Q3	Vector containing synthetic chunk Q3	Chunk propagation for synXI assembly	This study - GeneArt
pSXI_3_34_Q4	Vector containing synthetic chunk Q4	Chunk propagation for synXI assembly	This study - GeneArt
pSXI_3_34_Q5	Vector containing synthetic chunk Q5	Chunk propagation for synXI assembly	This study - GeneArt
pSXI_3_34_R1	Vector containing synthetic chunk R1	Chunk propagation for synXI assembly	This study - GeneArt
pSXI_3_34_R2	Vector containing synthetic chunk R2	Chunk propagation for synXI assembly	This study - GeneArt
pSXI_3_34_R3	Vector containing synthetic chunk R3	Chunk propagation for synXI assembly	This study - GeneArt
pSXI_3_34_R4	Vector containing synthetic chunk R4	Chunk propagation for synXI assembly	This study - GeneArt
pSXI_3_34_R5	Vector containing synthetic chunk R5	Chunk propagation for synXI assembly	This study - GeneArt
pSXI_3_36_M3	Modified M3 vector conforming to synXI_3.36	Chunk propagation for synXI assembly	This study
pSXI_3_37_M2	Modified M2 vector conforming to synXI_3.37. Contains CEN11_3_37	Chunk propagation for synXI assembly	This study
pUC19	E. coli cloning vector	Generation of pCEN11*	Norrander et al., 1983
pWS082	GAP-repair CRISPR/Cas9 gRNA vector	Retargeted to specify CRISPR/Cas9 target	Shaw et al., 2018
pWS158	GAP-repair CRISPR/Cas9 cas9 vector with URA3 marker	CRISPR/Cas9 genome editing	Shaw et al., 2018
pWS171	GAP-repair CRISPR/Cas9 cas9 vector with LEU2 marker	CRISPR/Cas9 genome editing	Shaw et al., 2018
pWS173	GAP-repair CRISPR/Cas9 cas9 vector with HIS3 marker	Source of HIS3 gene	Shaw et al., 2018
pWS3178	gRNA vector	gRNA PCR retargeting	Shaw et al., in preparation
pWS3910	CRISPR/Cas9 and gRNA array vector	CRISPR/Cas9 editing	Shaw et al., in preparation
pXL007	LEU2 integration cassette containing PRAD27-[TetA-Nuclear Localisation Signal-GAL4 activation domain]-TADH1 Tet-On cassette, a tetO7-PPHO5-mScarlet-TTDH1 fluorescent reporter cassette and a LEU2 marker cassette on a ColE1-kanR backbone	Tetracycline-inducible mScarlet reporter construct	This study
pXL008	LEU2 integration cassette containing PRAD27-[TetA-Nuclear Localisation Signal-GAL4 activation domain]-TADH1 Tet-On cassette, a tetO7-PPHO5-BFP2-TTDH1 fluorescent reporter cassette and a LEU2 marker cassette on a ColE1-kanR backbone	Tetracycline-inducible BFP2 reporter construct	This study
pXZX353	MATα in pTOPO vector	Generation of pZY412	Xie et al., 2018
pYKT083	MoClo-YTK part plasmid: AmpR-ColE1	Generation of pSCW11-cre-EBD-kanMX4	Lee et al., 2015
pYTK003	MoClo-YTK part plasmid: ConL1	Generation of pSCW11-cre-EBD-kanMX4	Lee et al., 2015
pYTK051	MoClo-YTK part plasmid: TENO1	Generation of pSCW11-cre-EBD-kanMX4	Lee et al., 2015
pYTK067	MoClo-YTK part plasmid: ConR1	Generation of pSCW11-cre-EBD-kanMX4	Lee et al., 2015
pYTK077	MoClo-YTK part plasmid: kanMX4	Generation of pSCW11-cre-EBD-kanMX4	Lee et al., 2015
pYTK081	MoClo-YTK part plasmid: CEN6/ARS4	Generation of pSCW11-cre-EBD-kanMX4	Lee et al., 2015
pZY412	MATα expression vector	Sporulation of homozygous diploid	This study
References
Bakota, L., Brandt, R., and Heinisch, J.J. (2012). Triple mammalian/yeast/bacterial shuttle vectors for single and combined Lentivirus- and Sindbis virus-mediated infections of neurons. Mol. Genet. Genomics 287, 313–324.
Blount, B.A., Weenink, T., Vasylechko, S., and Ellis, T. (2012). Rational Diversification of a Promoter Providing Fine-Tuned Expression and Orthogonal Regulation for Synthetic Biology. PLoS ONE 7, e33279. https://doi.org/10.1371/journal.pone.0033279.
Cai, Y., Agmon, N., Choi, W.J., Ubide, A., Stracquadanio, G., Caravelli, K., Hao, H., Bader, J.S., and Boeke, J.D. (2015). Intrinsic biocontainment: multiplex genome safeguards combine transcriptional and recombinational control of essential yeast genes. Proc. Natl. Acad. Sci. U. S. A. 112, 1803–1808.
Lee, M.E., DeLoache, W.C., Cervantes, B., and Dueber, J.E. (2015). A Highly Characterized Yeast Toolkit for Modular, Multipart Assembly. ACS Synth. Biol. 4, 975–986.
Mülleder, M., Capuano, F., Pir, P., Christen, S., Sauer, U., Oliver, S.G., and Ralser, M. (2012). A prototrophic deletion mutant collection for yeast metabolomics and systems biology. Nat. Biotechnol. 30, 1176–1178.
Norrander, J., Kempe, T. & Messing, J. (1983). Construction of improved M13 vectors using oligodeoxynucleotide-directed mutagenesis. Gene 26, 101–106.
Shaw, W.M., Yamauchi, H., Mead, J., Gowers, G.-O.F., Bell, D.J., Öling, D., Larsson, N., Wigglesworth, M., Ladds, G., and Ellis, T. (2019). Engineering a Model Cell for Rational Tuning of GPCR Signaling. Cell 177, 782–796.e27.
Shaw, W.M., Khalil A.S., and Ellis, T. A multiplex MoClo toolkit for extensive engineering of Saccharomyces cerevisiae. In preparation.
Sikorski, R.S., and Hieter, P. (1989). A system of shuttle vectors and yeast host strains designed for efficient manipulation of DNA in Saccharomyces cerevisiae. Genetics 122, 19–27.
Xie, Z.-X., Mitchell, L.A., Liu, H.-M., Li, B.-Z., Liu, D., Agmon, N., Wu, Y., Li, X., Zhou, X., Li, B., et al. (2018). Rapid and Efficient CRISPR/Cas9-Based Mating-Type Switching of. G3 8, 173–183.
