# Supplementary material for: Synthetic yeast chromosome XI design provides a testbed for the study of extrachromosomal circular DNA dynamics
Source: Cell Genom. 2023 Nov 9;3(11):100418. doi: 10.1016/j.xgen.2023.100418 (PMC10667340; doi:10.1016/j.xgen.2023.100418)
Supplement: Table S8. Genes and features of synXI_3.37 synthetic chunks, related to Figure 1 — A "Y" in the 3′ loxPsym column indicates that the gene has a loxPsym insertion 3bp downstream of the stop codon, an "N" indicates that it does not. "TAG>TAA" indicates whether a TAG stop codon has been converted to TAA. "Notes" gives any additional information that explains the lack of a 3′ loxPsym, the removal or retention of introns, or any other notable edits at the locus. Table can be found in “TableS8.xls” [file mmc6.xlsx]

## Sheet: Sheet1
Table S8: – Genes and features of synXI_3.37 synthetic chunks. A "Y" in the 3' loxPsym column indicates that the gene has a loxPsym insertion 3bp downstream of the stop codon, a "N" indicates that it does not. "TAG>TAA" indicates whether a TAG stop codon has been converted to TAA. "Notes" gives any additional information that explains the lack of a 3' loxPsym, the removal or retention of introns,…
synXI_3.37	Chunk	Genes/features	Present	PCRTag Pairs	3' loxPsym	TAG>TAA	Notes
	A1	TEL11L	N	-	-	-	Replaced with synthetic telomere
	A1	YKL225W	N	-	-	-
	A1	PAU16/YKL224C	N	-	-	-
	A1	YKL223W	N	-	-	-
	A1	YKL222C	Y	2	Y	Y
	A1/A2	MCH2/YKL221W	Y	1	N	N
	A2	ARS1102	Y	-	-	-
	A2	FRE2/YKL220C	Y	2	Y	N
	A2/B1	COS9/YKL219	Y	1	Y	Y
	B1	SRY1/YKL218C	Y	1	Y	Y
	B1/B2	JEN1/YKL217W	Y	2	Y	N
	B2	URA1/YKL216W	Y	1	Y	N
	B2/B3	OXP1/YKL215C	Y	4	Y	N
	B3	YRA2/YKL214C	Y	1	Y	N
	B3	DOA1/YKL213C	Y	2	Y	N
	B3	SAC1/YKL212W	Y	2	Y	N
	B3/B4	TRP3/YKL211C	Y	1	N	N
	B4	SNR64	Y	-	-	-
	B4	UBA1/YKL210W	Y	3	N	N	SNP present in synXI_9.01-11
	B4/B5	STE6/YKL209C	Y	4	Y	N
	B5	TRT2/YNCK0002C	N	-	-	-
	B5	CBT1/YKL208W	Y	1	Y	N
	B5	EMC3/YKL207W	Y	1	Y	N
	B5	ADD66/YKL206C	Y	1	N	N	Convergent with ECM3
	B5/C1	LOS1/YKL205W	Y	3	Y	Y
	C1	EAP1/YKL204W	Y	2	Y	N
	C1	ARS1103	Y	-	-	-
	C1/C2	TOR2/YKL203C	Y	7	N	Y	Convergent with EAP1
	C2	YKL202W	N	-	-	-	Dubious ORF overlapping MNN4
	C2/C3	MNN4/YKL201C	Y	4		N	CDS fully recoded by repeat smasher
	C3	PTK1/YKL198C	Y	2	Y	Y
	C3/C4	PEX1/YKL197C	Y	3	Y	N
	C4	YKLWdelta1	N	-	-	-
	C4	YNCK0003W	N	-	-	-
	C4	YKT6/YKL196C	Y	1	N	Y
	C4	MIA40/YKL195W	Y	1	N	N
	C4	MST1/YKL194C	Y	1	Y	N
	C4	SDS22/YKL193C	Y	0	N	N
	C4	ACP1/YKL192C	Y	0	N	N
	C4/C5	DPH2/YKL91W	Y	2	Y	N
	C5	CNB1/YKL190W	Y	0	Y	N	Intron removed
	C5	YKLCdelta2	N	-	-	-
	C5	YNCK0004W	N	-	-	-
	C5	HYM1/YKL189W	Y	1	N	N
	C5	PXA2/YKL188C	Y	3	Y	N
	C5	ARS1104	Y	-	-	-
	C5/D1	FAT3/YKL187C	Y	2	N	N	ARS1104 immediately downstream
	D1	MTR2/YKL186C	Y	1	N	Y
	D1/D2	ASH1/YKL185W	Y	2	Y	N
	D2	SPE1/YKL184W	Y	1	Y	N
	D2	ARS1125	Y	-	-	-
	D2	LOT5/YKL183W	Y	1	Y	N
	D2/D3	FAS1/YKL182W	Y	6	N	N
	D3	PRS1/YKL181W	Y	1	Y	N
	D3	RPL17A/YKL180W	Y	0	N	N	Intron retained
	D3/D4	COY1/YKL179C	Y	2	Y	Y
	D4	STE3/YKL178C	Y	1	Y	N
	D4	YKL177C	Y	0	N	N	Dubious ORF overlapping STE3
	D4	LST4/YKL176C	Y	2	Y	N
	D4	ZRT3/YKL175W	Y	2	Y	N
	D4/D5	TPO5/YKL174C	Y	2	N	N	Convergent with ZRT3
	D5	SNU114/YKL173W	Y	3	N	N
	D5	EBP2/YKL172W	Y	1	N	N
	D5/E1	NNK1/YKL171W	Y	3	Y	Y
	E1	MRPL38/YKL170W	Y	0	N	N	Convergent with KKQ8
	E1	YKL169C	Y	0	N	N	Dubious ORF overlapping MRPL38
	E1	KKQ8/YKL168C	Y	2	Y	N
	E1	MRP49/YKL167C	Y	0	Y	N
	E1/E2	TPK3/YKL166C	Y	1	Y	N
	E2	YKL165C-A	Y	0	N	N	Dubious ORF
	E2	MCD4/YKL165C	Y	3	N	Y
	E2	YNCK005C	N	-	-	-
	E2/E3	PIR1/YKL164C	Y	1	Y	N	CDS fully recoded by repeat smasher
	E3	PIR3/YKL163W	Y	1	Y	N	CDS fully recoded by repeat smasher
	E3	YKL162C-A	Y	0	N	N	Dubious ORF
	E3	YKL162C	Y	1	N	N	Convergent with PIR3
	E3/E4	KDX1/YKL161C	Y	1	Y	N
	E4	ARS1106	Y	-	-	-
	E4	ELF1/YKL160W	Y	0	Y	N
	E4	RCN1/YKL159C	Y	1	N	N	Convergent with ELF1
	E4/E5	APE2/YKL157W	Y	0	Y	N	Intron removed
	E5	RPS27A/YKL156W	Y	0	Y	N	Intron retained
	E5	RSM22/YKL155C	Y	2	N	Y	Convergent with RPS27A
	E5	SRP102/YKL154W	Y	1	N	N
	E5	YNCK006C	N	-	-	-
	E5	YKLWdelta3	N	-	-	-
	E5	YKL153W	Y	0	N	N	Dubious ORF overlapping GPM1
	E5	GPM1/YKL152C	Y	0	N	N	YKL153W overlaps 3' region
	E5/F1	NNR2/YKL151C	Y	1	Y	N
	F1	MCR1/YKL150W	Y	1	Y	N	Intron removed
	F1	DBR1/YKL149C	Y	1	N	N	Convergent with MCR1
	F1	SDH1/YKL148C	Y	2	Y	N
	F1/F2	YKL147C	Y	0	N	N	Dubious ORF overlapping AVT3
	F2	AVT3/YKL146W	Y	2	Y	N
	F2	RPT1/YKL145W	Y	1	N	N
	F2	RPC25/YKL144C	Y	1	N	N
	F2	LTV1/YKL143W	Y	1	Y	Y
	F2	MRP8/YKL142W	Y	1	Y	N
	F2/F3	SDH3/YKL141W	Y	0	N	N
	F3	TGL1/YKL140W	Y	2	Y	N
	F3	CTK1/YKL139W	Y	2	Y	N
	F3	HSK3/YKL138C-A	Y	0	N	N
	F3	MRPL31/YKL138C	Y	0	Y	N
	F3/F4	CMC1/YKL137W	Y	0	Y	N
	F4	YKL136W	Y	0	N	N	Dubious ORF overlapping APL2
	F4	APL2/YKL135C	Y	2	N	N	Convergent with CMC1
	F4	OCT1/YKL134C	Y	2	Y	Y
	F4/F5	RCI50/YKL133C	Y	1	N	N
	F5	RMA1/YKL132C	Y	1	Y	Y
	F5	YKL131W	Y	0	N	N	Dubious ORF overlapping RMA1
	F5	SHE2/YKL130C	Y	1	Y	N
	F5	ARS1126	Y	-	-	-
	F5/G1	MYO3/YKL129C	Y	4	Y	N
	G1	PMU1/YKL128C	Y	1	Y	N
	G1	YKLsigma1	N	-	-	-
	G1	YNCK007W	N	-	-	-
	G1	PGM1/YKL127W	Y	2	Y	Y
	G1/G2	YPK1/YKL126W	Y	2	Y	Y
	G2	RRN3/YKL125W	Y	2	N	N
	G2	SSH4/YKL124W	Y	1	N	N	YKL123W overlaps 3' region
	G2	YKL123W	Y	0	N	Y	Dubious ORF overlapping SSH4
	G2	SRP21/YKL122C	Y	1	N	N
	G2	ARS1127	Y	-	-	-
	G2/G3	DGR2/YKL121W	Y	2	N	Y
	G3	OAC1/YKL120W	Y	1	Y	N
	G3	VPH2/YKL119C	Y	1	N	N	Convergent with OAC1
	G3	YKL118W	N	-	-	-	Dubious ORF overlapping VPH2 and YKLCdelta4, truncated by removal of YKLCdelta4
	G3	YKLCdelta4	N	-	-	-
	G3	YNCK0008W	N	-	-	-
	G3	SBA1/YKL117W	Y	1	Y	N
	G3/G4	PRR1/YKL116C	Y	2	Y	N	Dubious ORF overlapping PRR1
	G4	YKL115C	Y	0	N	N
	G4	APN1/YKL114C	Y	1	Y	N
	G4	RAD27/YKL113C	Y	1	Y	N
	G4	ABF1/YKL112W	Y	2	N	Y
	G4	YKL111C	Y	0	N	N	Dubious ORF overlapping ABF1
	G4/G5	KTI12/YKL110C	Y	1	Y	N
	G5	HAP4/YKL109W	Y	2	Y	N
	G5	SLD2/YKL108W	Y	1	N	N
	G5/H1	YKL107W	Y	1	N	N
	H1	YKL106C-A	Y	0	N	N	Dubious ORF
	H1	AAT1/YKL106W	Y	1	Y	N
	H1/H2	SEG2/YKL105C	Y	3	N	N	Convergent with AAT1
	H2	GFA1/YKL104C	Y	2	N	N	Fully overlaps GFA1
	H2	YKL104W-A	Y	0	N	N
	H2	APE1/YKL103C	Y	2	Y	N
	H2	YKL102C	Y	0	N	Y
	H2/H3	HSL1/YKL101W	Y	5	Y	N
	H3/H4	YPF1/YKL100C	Y	2	N	N	Convergent with HSL1
	H4	UTP11/YKL099C	Y	0	N	Y
	H4	MTC2/YKL098W	Y	1	Y	N
	H4	YKL097C	Y	0	N	N
	H4	YKL096C-B	Y	0	N	Y
	H4	CWP2/YKL096W-A	Y	0	Y	N
	H4	CWP1/YKL096W	Y	1	Y	N
	H4	YJU2/YKL095W	Y	1	N	N
	H4/H5	YJU3/YKL094W	Y	1	Y	N
	H5	MBR1/YKL093W	Y	1	Y	N
	H5	BUD2/YKL092C	Y	3	N	N	Convergent with MBR1
	H5/I1	YKL091C	Y	1	Y	N
	I1	CUE2/YKL090W	Y	1	Y	N
	I1	MIF2/YKL089W	Y	2	N	N
	I1	CAB3/YKL088W	Y	2	N	N
	I1	CYT2/YKL087C	Y	1	Y	N
	I1	SRX1/YKL086W	Y	0	Y	N
	I1/I2	MDH1/YKL085W	Y	1	Y	Y
	I2	HOT13/YKL084W	Y	0	Y	N
	I2	YKL083W	Y	0	N	N	Dubious ORF overlapping RRP14
	I2	RRP14/YKL082C	Y	1	N	N
	I2	TEF4/YKL081W	Y	0	N	N	Intron removed
	I2	VMA5/YKL080W	Y	1	Y	N
	I2/I3	SMY1/YKL079W	Y	2	Y	N
	I3	DHR2/YKL078W	Y	2	Y	N
	I3	PSG1/YKL077W	Y	1	N	Y
	I3	PSY1/YKL076C	Y	0	N	N	Dubious ORF overlapping AAN1
	I3/I4	AAN1/YKL075C	Y	1	N	N
	I4	MUD2/YKL074C	Y	2	Y	N
	I4	LHS1/YKL073W	Y	3	Y	Y
	I4/I5	STB6/YKL072W	Y	2	Y	N
	I5	YKLCdelta5	N	-	-	-
	I5	YNCK0010W	N	-	-	-
	I5	OSI1/YKL071W	Y	1	N	Y
	I5	YKL070W	Y	1	N	N
	I5/J1	YKL069W	Y	1	Y	N
	J1	YNCK0011C	N	-	-	-
	J1	YKL068W-A	Y	0	N	N
	J1	NUP100/YKL068W	Y	3	Y	N
	J1	YNCK0012C	N	-	-	-
	J1	YKLCdelta6	N	-	-	-
	J1	YKLWdelta7	N	-	-	-
	J1	YNK1/YKL067W	Y	0	Y	N
	J1	YKL066W	Y	0	N	N	Dubious ORF overlapping YNK1, loxPsym 4bp upstream of start
	J1	DPC7/YKL065W-A	Y	0	N	N
	J1/J2	YET1/YKL065C	Y	1	Y	N
	J2	MNR2YKL064W	Y	3	Y	N
	J2	YKL063C	Y	0	N	N	Convergent with MNR2
	J2/J3	MSN4/YKL062W	Y	2	Y	N
	J3	BLI1/YKL061W	Y	0	N	N
	J3	FBA1/YKL060C	Y	1	N	N
	J3	YKL059C/MPE1	Y	1	N	N
	J3	ARS1109	Y	-	-	-
	J3	YKL058W/TOA2	Y	0	N	N
	J3/J4	YKL057C/NUP120	Y	3	Y	Y
	J4	TMA19/YKL056C	Y	1	Y	N
	J4	OAR1/YKL055C	Y	1	Y	N
	J4	DEF1/YKL054C	Y	2	Y	N
	J4	MDM35/YKL053C-A	Y	0	Y	N
	J4	YKL053W	Y	0	N	N	Dubious ORF overlapping ASK1
	J4/J5	ASK1/YKL052C	Y	1	N	Y
	J5	SFK1/YKL051W	Y	1	Y	Y
	J5	LPX2/YKL050C	Y	3	Y	N
	J5	CSE4/YKL049C	Y	1	N	Y
	J5/K1	ELM1/YKL048C	Y	2	Y	Y
	K1	ANR2/YKL047W	Y	2	N	N	Convergent with DCW1
	K1	DCW1/YKL046C	Y	1	Y	N
	K1	PRI2/YKL045W	Y	1	N	Y
	K1	MMO1/YKL044W	Y	0	N	Y	PHD1 close downstream
	K1/K2	PHD1/YKL043W	Y	1	Y	N
	K2	SPC42/YKL042W	y	1	N	N
	K2	VPS24/YKL041W	Y	1	Y	Y
	K2	NFU1/YKL040C	Y	1	N	N	Convergent with VPS24
	K2	PTM1/YKL039W	Y	2	Y	N
	K2	SNR69/YNCK0013W	Y	-	-	-
	K2/K3	RGT1/YKL038W	Y	4	Y	N
	K3	AIM26/YKL037W	Y	0	N	N	3' overlaps YKL036C
	K3	YKL036C	Y	0	N	N	Dubious ORF overlapping AIM26 and UGP1
	K3	UGP1/YKL035W	Y	1	N	N
	K3	TUL1/YKL034W	Y	2	Y	Y
	K3/K4	YKL033W-A	Y	1	N	N	Protein of unknown function upstream of TTI1
	K4	TTI1/YKL033W	Y	3	N	N
	K4	YNCK0014W	N	-	-	-
	K4	IXR1/YKL032C	Y	2	Y	N
	K4	YKL031W	Y	0	N	Y	Dubious ORF
	K4	YKL030W	Y	0	N	N	Dubious ORF overlapping MAE1
	K4/K5	YKL029C/MAE1	Y	2	N	Y
	K5	TFA1/YKL028W	Y	1	N	N
	K5	TCD2/YKL027W	Y	1	Y	N
	K5	ARS1112	Y	-	-	-
	K5	GPX1/YKL026C	Y	1	Y	N
	K5/L1	PAN3/YKL025C	Y	2	Y	N
	L1	URA6/YKL024C	Y	1	N	Y
	L1	MIN9/YKL023C-A	Y	0	N	N	Immediately upstream of URA6
	L1	SKA1/YKL023W	Y	1	N	N	Convergent with CDC16
	L1	CDC16/YKL022C	Y	3	N	N
	L1	MAK11/YKL021C	Y	1	N	N
	L1/L2	SPT23/YKL020C	Y	3	N	N	Immediately upstream of MAK11
	L2	RAM2/YKL019W	Y	1	N	N
	L2	MCO12/YKL018C-A	Y	0	N	N	Convergent with RAM2
	L2	SWD2/YKL018W	Y	1	N	N
	L2	HCS1/YKL017C	Y	2	Y	N	Convergent with SWD2
	L2	ATP7/YKL016C	Y	1	Y	Y
	L2/L3	PUT3/YKL015W	Y	3	Y	N
	L3/L4	URB1/YKL014C	Y	4	N	N
	L4	ARS1113	Y	-	-	-
	L4	ARC19/YKL013C	Y	0	N	Y
	L4	PRP40/YKL012W	Y	2	N	N
	L4/L5	CCE1/YKL011C	Y	1	Y	N
	L5	UFD4/YKL010C	Y	4	Y	N
	L5	MRT4/YKL009W	Y	1	Y	N
	L5	LAC1/YKL008C	Y	1	Y	N
	M1	CAP1/YKL007W	Y	1	Y	N
	M1	SFT1/YKL006C-A	Y	0		Y	Intron removed
	M1	SNR87/YNCK0015C	Y	-	-	-
	M1	RPL14A/YKL006W	Y	0	Y	N	Intron retained
	M1	BYE1/YKL005C	Y	2	Y	N
	M1	AUR1/YKL004W	Y	1	N	N
	M1	MRP17/YKL003C	Y	0	Y	Y
	M1/M2	DID4/YKL002W	Y	0	Y	N	Intron removed
	M2	MET14/YKL001C	Y	1	N	N	Convergent with DID4
	M2	CEN11	Y	-	-	-
	M2	VPS1/YKR001C	Y	2	Y	Y
	M2	PAP1/YKR002W	Y	2	N	N
	M2/M3	OSH6/YKR003W	Y	1	Y	Y
	M3	ECM9/YKR004C	Y	0	N	Y	Intron removed. Convergent with OSH6
	M3	ARS1114	Y	-	-	-
	M3	YKR005C	Y	0	N	Y	Intron removed.
	M3	MRPL13/YKR006C	Y	1	Y	Y
	M3	MEH1/YKR007W	Y	1	Y	N
	M3	RSC4/YKR008W	Y	2	N	N	SNP present in synXI_9.01-11
	M3/M4	FOX2/YKR009C	Y	3	Y	N
	M4	YKRCdelta8	N	-	-	-
	M4	YNCK0016W	N	-	-	-
	M4	TOF2/YKR010C	Y	2	Y	N
	M4/M5	YKR011C	Y	1	N	N
	M5	ARS1115	Y	-	-	-
	M5	YKR012C	Y	0	N	Y	Dubious ORF overlapping ARS1115 and PRY2
	M5	PRY2/YKR013W	Y	1	Y	N
	M5	YPT52/YKR014C	Y	1	Y	N
	M5	YKR015C	Y	2	N	N
	N1	MIC60/YKR016W	Y	2	Y	N	1 PCRTag absent in synXI_9.01-11
	N1	HEL1/YKR017C	Y	2	N	N	Convergent with MIC60
	N1/N2	YKR018C	Y	2	N	N
	N2	IRS4/YKR019C	Y	2	Y	N
	N2	VPS51/YKR020W	Y	0	Y	N
	N2	ALY1/YKR021W	Y	3	Y	N
	N2	NTR2/YKR022C	Y	1	N	N
	N2	RQT4/YKR023W	Y	2	N	N	Convergent with DBP7
	N2/N3	DBP7/YKR024C	Y	2	Y	N
	N3	RPC37/YKR025W	Y	1	N	N	Convergent with GCN3
	N3	GCN3/YKR026C	Y	1	Y	N
	N3	YKRCdelta9	N	-	-	-
	N3	YKRWdelta10	N	-	-	-
	N3	YNCK0017W	N	-	-	-
	N3/N4	BCH2/YKR027W	Y	1	N	N
	N4	SAP190/YKR028W	Y	3	Y	N
	N4	SET3/YKR029C	Y	2	N	N	Convergent with SAP190, 1 PCRTag pair absent in synXI_9.01-11
	N4/N5	GMH1/YKR030W	Y	1	Y	N
	N5	SPO14/YKR031C	Y	5	N	N	Convergent with GMH1
	N5/O1	YKR032W	Y	0	N	N	Putative ORF directly upstream of DAL80
	O1	YKR033C	Y	0	N	N	Dubious ORF overlapping DAL80
	O1	DAL80/YKR034W	Y	1	Y	N
	O1	DID2/YKR035W-A	Y	0	N	N	Convergent with CAF4
	O1	OPI8/YKR035C	Y	0	N	N	Dubious ORF overlapping DID2
	O1	CAF4/YKR036C	Y	2	Y	Y
	O1	SPC34/YKR037C	Y	1	N	Y
	O1	KAE1/YKR038C	Y	1	N	N
	O1	YNCK0018C	N	-	-	-
	O1	YKRCdelta11	N	-	-	-
	O1/O2	GAP1/YKR039W	Y	2	Y	N
	O2	ARS1116	Y	-	-	-
	O2	YKRCdelta12	N	-	-	-
	O2	YNCK0019W	N	-	-	-
	O2	YKR040C	Y	0	N	N	Dubious ORF overlapping YKR041W
	O2	YKR041W	Y	1	Y	N
	O2	UTH1/YKR042W	Y	1	Y	Y
	O2	SHB17/YKR043C	Y	1	N	N	Convergent with UTH1
	O2	UIP5/YKR044W	Y	1	Y	Y
	O2/O3	YKR045C	Y	1	N	N	Convergent with UIP5
	O3	PLN1/YKR046C	Y	1	Y	Y
	O3	YKR047W	Y	0	N	N	Dubious ORF overlapping NAP1
	O3	NAP1/YKR048C	Y	1	N	N	YKR047W overlaps 3' region
	O3	FMP46/YKR049C	Y	0	N	N
	O3	TRK2/YKR050W	Y	3	Y	N	insertion/duplication in synXI_9.01-08
	O3	HFL1/YKR051W	Y	1	N	N	Convergent with MRS4
	O3/O4	MRS4/YKR052C	Y	1	Y	N	3' loxPsym absent in synXI_9.01-11
	O4	YSR3/YKR053C	Y	1	Y	Y
	O4-P1	DYN1/YKR054C	Y	12	Y	Y	1 PCRTag absent in synXI_9.01-11
	P1	RHO4/YKR055W	Y	1	Y	N
	P1	TRM2/YKR056W	Y	2	Y	N
	P1	RPS21A/YKR057W	Y	0	Y	N	Intron retained
	P1	GLG1/YKR058W	Y	2	Y	N
	P1/P2	TIF1/YKR059W	Y	0	Y	N
	P2	UTP30/YKR060W	Y	1	Y	N
	P2	KTR2/YKR061W	Y	1	Y	Y
	P2	SNR42/YNCK0020C	Y	-	-	-
	P2	TFA2/YKR062W	Y	1	N	N
	P2	LAS1/YKR063C	Y	2	N	N
	P2/P3	OAF3/YKR064W	Y	1	Y	N
	P3	PAM17/YKR065C	Y	1	N	N
	P3	CCP1/YKR066C	Y	1	Y	Y
	P3/P4	GPT2/YKR067W	Y	2	Y	N
	P4	BET3/YKR068C	Y	1	N	Y
	P4	MET1/YKR069W	Y	1	Y	N
	P4	YKR070W	Y	1	N	N	Convergent with DRE2
	P4	DRE2/YKR071C	Y	1	N	N
	P4/P5	SIS2/YKR072C	Y	2	Y	N
	P5	YKR073C	Y	0	N	N	Putative ORF directly upstream of SIS2
	P5	YNCK0021W	N	-	-	-
	P5	AIM29/YKR074W	Y	0	Y	N
	P5	YKR075C	Y	1	N	N	Convergent with AIM29
	P5	YKR075W-A	Y	0	N	Y	Dubious ORF overlapping YKR075C
	P5	ARS1118	Y	-	-	-
	P5	ECM4/YKR076W	Y	1	Y	N
	P5/Q1	MSA2/YKR077W	Y	1	Y	Y
	Q1	VPS501/YKR078W	Y	2	Y	N
	Q1	TRZ1/YKR079C	Y	3	N	Y
	Q1/Q2	MTD1/YKR080W	Y	1	Y	Y
	Q2	RPF2/YKR081C	Y	1	N	N
	Q2	NUP133/YKR082W	Y	3	Y	N
	Q2	DAD2/YKR083C	Y	0	N	N
	Q2	HBS1/YKR084C	Y	2	Y	Y	1 PCRTag pair absent in synXI_9.10-11
	Q2/Q3	MRPL20/YKR085C	Y	1	Y	N	1 PCRTag pair absent in synXI_9.10-11. 3' loxPsym removed in synXI_9.10-11
	Q3	PRP16/YKR086W	Y	3	N	Y	3 PCRTag pairs absent in synXI_9.10-11
	Q3	OMA1/YKR087C	Y	1	Y	N	3' loxPsym removed in synXI_9.10-11
	Q3	TVP38/YKR088C	Y	1	Y	N
	Q3	TGL4/YKR089C	Y	3	Y	N
	Q3/Q4	PXL1/YKR090W	Y	2	Y	Y
	Q4	SRL3/YKR091W	Y	1	N	N	Convergent with SRP40
	Q4	ARS1120	Y	-	-	-
	Q4	SRP40/YKR092C	Y	1	Y	N
	Q4/Q5	PTR2/YKR093W	Y	2	Y	Y
	Q5	RPL40B/YKR094C	Y	0	Y	N	Intron retained
	Q5/R1	MLP1/YKR095W	Y	6	Y	N
	R1	PCC1/YKR095W-A	Y	0	Y	N	Intron removed
	R1	ELS2/YKR096W	Y	4	Y	N
	R1	PCK1/YKR097W	Y	2	Y	N
	R1/R2	UBP11/YKR098C	Y	2	N	N	Convergent with PCK1
	R2	BAS1/YKR099W	Y	2	Y	N
	R2	SKG1/YKR100C	Y	1	Y	Y
	R2/R3	SIR1/YKR101W	Y	2	Y	N
	R3	ARS1123	Y	-	-	-
	R3/R4	FLO10/YKR102W	Y	4	Y	N	CDS fully recoded by repeat smasher
	R4	NFT1/YKR103W	Y	4	Y	Y
	R4	YKR104W	Y	1	Y	N
	R4/R5	VBA5/YKR105C	Y	0	N	Y	Convergent with YKR104W
	R5	GEX2/YKR106W	Y	0	Y	N
	R5	YKRWomega1	N	-	-	-
	R5	TEL11R	N	-	-	-	Replaced with synthetic telomere
