# Supplementary material for: Synthetic yeast chromosome XI design provides a testbed for the study of extrachromosomal circular DNA dynamics
Source: Cell Genom. 2023 Nov 9;3(11):100418. doi: 10.1016/j.xgen.2023.100418 (PMC10667340; doi:10.1016/j.xgen.2023.100418)
Supplement: Table S9. Comparison of gene transcript levels of ysXIb01 against BY4742, related to Figure 4 — Table shows processed comparative RNAseq data showing the statistical difference between transcript levels of each gene in ysXIb01 vs. BY4742. Genes with a False Discovery Rate (FDR) less or equal to 0.01 are considered significantly differentially expressed. Table can be found in “TableS9.xls” [file mmc7.xlsx]

## Sheet: All genes
Table S9: Comparison of gene transcript levels of ysXIb01 against BY4742. Table shows processed comparative RNAseq data showing the statistical difference between transcript levels of each gene in ysXIb01 vs BY4742. Genes with a False Discovery Rate (FDR) less or equal to 0.01 are considered significantly differentially expressed.
gene	logFC	logCPM	PValue	FDR	significant	[-LOG(FDR)]
YLR154C-G	5.50531	12.4297	1.67e-28	1.1e-24	TRUE	23.9586
YLR154W-B	4.94622	12.401	1.65e-24	5.45e-21	TRUE	20.2636
YKL069W	4.82351	9.04468	1.84e-23	3.84e-20	TRUE	19.4157
YKR102W	-11.0387	2.911	2.33e-23	3.84e-20	TRUE	19.4157
YLR154W-E	4.74283	11.1073	4.54e-23	5.99e-20	TRUE	19.2226
YLR154W-A	4.62361	12.4707	3.03e-22	3.33e-19	TRUE	18.4776
YLR154W-C	4.44279	12.8803	5.4e-21	5.09e-18	TRUE	17.2933
YLR154W-F	4.29041	11.4223	6.07e-20	5e-17	TRUE	16.301
YOR203W	4.28879	7.54512	1.4e-19	1.03e-16	TRUE	15.9872
YLR162W	4.18902	7.49604	6.28e-19	4.14e-16	TRUE	15.383
YKL066W	4.07864	7.59333	3.1e-18	1.86e-15	TRUE	14.7305
YKL067W	3.841	10.971	6.3e-17	3.47e-14	TRUE	13.4597
YKL065W-A	3.79477	7.74886	2.01e-16	1.02e-13	TRUE	12.9914
YLL066C	-3.7752	6.12916	7.56e-16	3.56e-13	TRUE	12.4486
YKL068W-A	3.63967	7.10633	2.4e-15	1.06e-12	TRUE	11.9747
YKL107W	3.45054	5.36815	1.28e-13	5.28e-11	TRUE	10.2774
YKL068W	3.16422	8.54827	1.34e-12	5.21e-10	TRUE	9.28316
YKL118W	4.37801	2.06717	1.66e-12	6.1e-10	TRUE	9.21467
Q0050	-6.17701	1.36228	1.95e-12	6.76e-10	TRUE	9.17005
YKR050W	3.07604	7.74533	5.47e-12	1.81e-09	TRUE	8.74232
YMR046W-A	-3.23226	4.26771	1.17e-11	3.69e-09	TRUE	8.43297
Q0055	-5.98923	1.18705	1.94e-11	5.83e-09	TRUE	8.23433
Q0110	-5.03242	1.17288	2.5e-10	7.17e-08	TRUE	7.14448
YLL067C	-8.56522	0.563158	1.25e-09	3.43e-07	TRUE	6.46471
YDR545C-A	-4.16192	1.27108	2.84e-09	7.5e-07	TRUE	6.12494
YKL202W	2.51211	6.98443	9.04e-09	2.29e-06	TRUE	5.64016
YKL065C	2.09627	9.76552	9.25e-07	0.000226028	TRUE	3.64584
YGL158W	-2.12935	4.69635	1.51e-06	0.000356637	TRUE	3.44777
Q0105	-7.73793	-0.187705	1.61e-06	0.000366998	TRUE	3.43534
YKL060C	1.99771	15.0905	2.65e-06	0.000583477	TRUE	3.23398
Q0120	-3.33731	0.860421	3.6e-06	0.000765773	TRUE	3.1159
YLR162W-A	7.62352	-0.364622	5.45e-06	0.00112275	TRUE	2.94972
YLR466C-B	-2.38955	1.80481	1.04e-05	0.00207646	TRUE	2.68268
Q0085	-7.32559	-0.538597	3.05e-05	0.00574204	TRUE	2.24093
Q0115	-7.28548	-0.571981	3.05e-05	0.00574204	TRUE	2.24093
YGL205W	-1.80161	4.73884	3.63e-05	0.00665489	TRUE	2.17686
YKR053C	1.75761	6.28442	3.87e-05	0.0068932	TRUE	2.16158
YBL113W-A	-2.37188	1.4883	4.35e-05	0.00756041	TRUE	2.12145
YIL177C	7.23817	-0.69304	4.78e-05	0.00808101	TRUE	2.09253
YHR213W-A	-2.28595	1.46519	5.91e-05	0.0097529	TRUE	2.01087
YKL061W	1.70718	5.97913	6.36e-05	0.0102367	FALSE	1.98984
YDR545W	-1.68163	6.77782	7.34e-05	0.0110121	FALSE	1.95813
YLR467W	-1.68163	6.77782	7.34e-05	0.0110121	FALSE	1.95813
YOR396W	-1.68163	6.77782	7.34e-05	0.0110121	FALSE	1.95813
YER185W	-1.95933	2.38235	7.99e-05	0.0115848	FALSE	1.93611
YGR032W	-1.66484	7.87807	8.08e-05	0.0115848	FALSE	1.93611
YKL223W	-7.11167	-0.714934	0.000120499	0.0162256	FALSE	1.7898
Q0250	-7.1047	-0.720607	0.000120499	0.0162256	FALSE	1.7898
YBR219C	-7.05979	-0.757041	0.000120499	0.0162256	FALSE	1.7898
YKL064W	1.59034	9.18396	0.000155864	0.0205677	FALSE	1.68681
YKL150W	-1.57937	8.6506	0.000173938	0.0225028	FALSE	1.64776
YEL030C-A	-2.24824	1.13121	0.000197348	0.0250404	FALSE	1.60136
YKL187C	1.56505	5.96702	0.000236886	0.0294901	FALSE	1.53032
YLL052C	-2.0841	1.39458	0.000243475	0.029749	FALSE	1.52653
YDR544C	-3.05079	0.131492	0.000252157	0.0302497	FALSE	1.51928
YKL058W	1.52611	8.10256	0.000283285	0.0333771	FALSE	1.47655
YKL063C	1.49617	7.42644	0.000376504	0.043582	FALSE	1.36069
YIL057C	-1.60037	3.34603	0.000459831	0.0509737	FALSE	1.29265
YFL068W	-2.0805	1.17374	0.000471263	0.0509737	FALSE	1.29265
YLL066W-A	-2.0805	1.17374	0.000471263	0.0509737	FALSE	1.29265
YLL067W-A	-2.0805	1.17374	0.000471263	0.0509737	FALSE	1.29265
YKL106C-A	3.10079	-0.17985	0.000589	0.062681	FALSE	1.20286
YKL055C	1.58292	3.06546	0.000642264	0.0672644	FALSE	1.17221
YBR040W	-1.81029	1.79883	0.000675908	0.0696819	FALSE	1.15688
YCL069W	6.74448	-1.09061	0.00085757	0.08705	FALSE	1.06023
YKL183C-A	-2.61639	-0.0115914	0.000872039	0.0871775	FALSE	1.0596
YFL058W	2.06671	0.881964	0.000890608	0.087705	FALSE	1.05698
YLL053C	-1.6965	1.91953	0.00102182	0.0991463	FALSE	1.00372
YKL057C	1.3721	7.22818	0.00107712	0.102998	FALSE	0.987172
YKL059C	1.35577	7.01181	0.00124074	0.116949	FALSE	0.932004
YKL009W	1.35138	5.63558	0.00143657	0.131686	FALSE	0.880461
YCL022C	6.63554	-1.17433	0.00143701	0.131686	FALSE	0.880461
YMR169C	1.32104	9.25164	0.00155712	0.140738	FALSE	0.851588
YOL058W	1.31511	5.74294	0.00188074	0.167691	FALSE	0.77549
YKL021C	1.29486	6.45751	0.00206742	0.181878	FALSE	0.74022
YKR041W	1.41266	2.58926	0.0025831	0.224254	FALSE	0.64926
YKL208W	-1.30776	4.13948	0.00278732	0.238841	FALSE	0.621892
YKR040C	1.31294	3.64466	0.00310716	0.262653	FALSE	0.580618
YBR072C-A	-1.78322	0.985884	0.00314483	0.262653	FALSE	0.580618
YKL056C	1.22321	11.7876	0.00328922	0.271279	FALSE	0.566585
YOR348C	-1.26948	4.23353	0.00363828	0.29001	FALSE	0.537587
YFL062W	1.52527	1.5236	0.00364819	0.29001	FALSE	0.537587
YLR267W	-1.23564	5.24271	0.0036482	0.29001	FALSE	0.537587
YLR346C	-1.25991	3.84839	0.00426352	0.321887	FALSE	0.492297
YKL031W	-1.6699	1.08333	0.0042729	0.321887	FALSE	0.492297
YER190C-B	1.75436	0.713715	0.00434191	0.321887	FALSE	0.492297
YGR296C-B	1.75436	0.713715	0.00434191	0.321887	FALSE	0.492297
YPL283W-B	1.75436	0.713715	0.00434191	0.321887	FALSE	0.492297
YPR204C-A	1.75436	0.713715	0.00434191	0.321887	FALSE	0.492297
YEL077W-A	1.45666	1.58295	0.00505591	0.370655	FALSE	0.431031
YPR203W	-1.81653	0.687952	0.00530838	0.384887	FALSE	0.414667
YKL157W	-1.15645	7.88177	0.00553168	0.396717	FALSE	0.401519
YML133C	-1.15563	6.44367	0.00584029	0.414347	FALSE	0.382636
YLR235C	2.19007	-0.00794337	0.00612771	0.430113	FALSE	0.366417
YLR136C	-1.13731	5.89716	0.00693524	0.481671	FALSE	0.31725
YHL049C	-1.24655	2.83695	0.00711407	0.488944	FALSE	0.310741
YFL063W	-6.11514	-1.47074	0.00724341	0.492701	FALSE	0.307416
YNR072W	-1.17304	3.99705	0.00735313	0.495061	FALSE	0.305341
YER015W	-1.12133	6.13409	0.00765456	0.510149	FALSE	0.292303
Q0045	-2.78413	-0.707733	0.00786477	0.518918	FALSE	0.284902
YER148W-A	1.43278	1.48851	0.00799988	0.522606	FALSE	0.281826
YLR142W	-1.1239	5.03898	0.00838304	0.541865	FALSE	0.266109
YOR073W-A	2.10247	-0.357163	0.00845893	0.541865	FALSE	0.266109
YGL062W	-1.08445	7.50805	0.00924329	0.582517	FALSE	0.234692
YPL080C	1.64745	0.506326	0.00927012	0.582517	FALSE	0.234692
YMR101C	1.53347	0.973008	0.00970392	0.604023	FALSE	0.218946
YGL162W	-1.09525	5.01532	0.00993755	0.612785	FALSE	0.212692
YDR034C-A	1.06272	7.11218	0.0108087	0.660329	FALSE	0.180239
YFR056C	-1.34032	1.66305	0.0109942	0.665504	FALSE	0.176849
YLR194C	-1.05569	7.92051	0.0111455	0.668529	FALSE	0.17488
YDR216W	-1.05046	7.94545	0.0115393	0.685915	FALSE	0.16373
YJR063W	1.12612	3.12427	0.0124077	0.730949	FALSE	0.136113
YGL182C	-5.94781	-1.58504	0.0127308	0.736826	FALSE	0.132635
Q0065	-5.92599	-1.59965	0.0127308	0.736826	FALSE	0.132635
YHR086W-A	-1.78345	0.247949	0.0131493	0.754428	FALSE	0.122382
YML089C	-3.28376	-1.08528	0.0134121	0.759002	FALSE	0.119757
YMR062C	1.03104	6.65457	0.013541	0.759002	FALSE	0.119757
YDR039C	-1.03518	6.06218	0.0135742	0.759002	FALSE	0.119757
YNL034W	-1.20291	2.13586	0.0145808	0.79596	FALSE	0.0991088
YCR064C	-1.60663	0.537731	0.0145837	0.79596	FALSE	0.0991088
YOL155C	-1.0122	10.4234	0.014597	0.79596	FALSE	0.0991088
YNL202W	-1.05214	4.40631	0.0148501	0.796098	FALSE	0.0990335
YOR382W	-1.02307	5.88907	0.0149254	0.796098	FALSE	0.0990335
YDR449C	1.05369	4.22682	0.0150372	0.796098	FALSE	0.0990335
YPR204W	-1.01114	7.5005	0.0150822	0.796098	FALSE	0.0990335
YPL267W	1.10932	3.04127	0.0153737	0.803158	FALSE	0.0951992
YJR159W	-1.09509	3.26003	0.0154651	0.803158	FALSE	0.0951992
YER188W	1.01489	5.63702	0.0158572	0.803158	FALSE	0.0951992
YEL018C-A	-1.19118	2.20571	0.0158578	0.803158	FALSE	0.0951992
YNL009W	-1.01725	5.49362	0.0158675	0.803158	FALSE	0.0951992
YOR315W	1.03157	4.62518	0.0159463	0.803158	FALSE	0.0951992
YGR035C	-1.0299	4.60572	0.0162024	0.809873	FALSE	0.0915828
YBR296C-A	-1.31099	1.263	0.0166329	0.822078	FALSE	0.0850871
YMR280C	-0.996806	7.11282	0.0166957	0.822078	FALSE	0.0850871
YPL200W	-1.58402	0.521897	0.0178604	0.862093	FALSE	0.0644461
YER188C-A	2.66278	-0.974315	0.0178622	0.862093	FALSE	0.0644461
YER068C-A	1.96827	-0.288906	0.0180032	0.862093	FALSE	0.0644461
YKR077W	1.03168	3.98783	0.018031	0.862093	FALSE	0.0644461
YLR466W	-0.977752	8.0323	0.0185319	0.879664	FALSE	0.0556829
YKL191W	0.993726	5.09523	0.0190161	0.888828	FALSE	0.0511824
YCR005C	-0.972273	7.37007	0.0194033	0.888828	FALSE	0.0511824
YPL265W	-0.971989	7.38962	0.0194303	0.888828	FALSE	0.0511824
YIL102C	-1.12426	2.30237	0.0196869	0.888828	FALSE	0.0511824
YKL053W	1.1327	2.25068	0.0197876	0.888828	FALSE	0.0511824
YLR466C-A	-1.08981	2.7776	0.0198026	0.888828	FALSE	0.0511824
YLR467C-A	-1.08981	2.7776	0.0198026	0.888828	FALSE	0.0511824
YOR396C-A	-1.08981	2.7776	0.0198026	0.888828	FALSE	0.0511824
YOR062C	-0.980038	5.64403	0.0199509	0.889433	FALSE	0.0508869
YOR146W	1.07764	2.62338	0.0201847	0.893817	FALSE	0.0487514
YGR067C	-0.987866	4.78133	0.020415	0.893878	FALSE	0.0487219
YEL075W-A	-1.17052	1.87767	0.0205649	0.893878	FALSE	0.0487219
YOL081W	-0.959409	9.21135	0.0205925	0.893878	FALSE	0.0487219
YDR406W	-0.956094	9.29078	0.0210169	0.903855	FALSE	0.0439014
YER078W-A	1.57608	0.217114	0.0210963	0.903855	FALSE	0.0439014
YCR104W	-1.61586	0.282325	0.0214439	0.91282	FALSE	0.039615
YLL034C	1.00403	3.97679	0.0217568	0.920199	FALSE	0.0361182
YCR089W	-0.95911	5.7611	0.022491	0.929327	FALSE	0.0318313
YAR075W	-5.75929	-1.70885	0.0226768	0.929327	FALSE	0.0318313
Q0060	-5.7585	-1.70935	0.0226768	0.929327	FALSE	0.0318313
Q0182	-5.7585	-1.70935	0.0226768	0.929327	FALSE	0.0318313
YDR320W-B	-5.7585	-1.70935	0.0226768	0.929327	FALSE	0.0318313
YIL156W-A	1.25312	1.24343	0.024741	1	FALSE	0
YDR420W	-0.933777	7.07301	0.0248206	1	FALSE	0
YOL017W	0.966434	4.09135	0.0251819	1	FALSE	0
YAR030C	1.86983	-0.234663	0.0254753	1	FALSE	0
YOR153W	-0.924286	10.3955	0.0255018	1	FALSE	0
YER046W-A	-1.33528	0.786441	0.0262297	1	FALSE	0
YJL106W	-0.941097	5.0467	0.0264171	1	FALSE	0
YLR445W	1.55686	0.0677271	0.0264977	1	FALSE	0
YBL043W	-1.01934	2.81347	0.0265045	1	FALSE	0
YMR232W	-1.00246	3.21521	0.0265146	1	FALSE	0
YIR040C	1.55579	0.172447	0.02672	1	FALSE	0
YDL063C	0.962848	3.87714	0.0269698	1	FALSE	0
YPL095C	-0.916177	7.06426	0.0276321	1	FALSE	0
YDR299W	0.966051	3.78937	0.0277807	1	FALSE	0
YML090W	-0.939626	4.42938	0.0289599	1	FALSE	0
YHR094C	0.912918	5.78142	0.0295103	1	FALSE	0
YOR387C	1.11758	1.82851	0.0296398	1	FALSE	0
YOR161C-C	-1.29742	0.822719	0.0306957	1	FALSE	0
YIL117C	-0.899863	6.52047	0.0309341	1	FALSE	0
YBR249C	0.892752	8.70099	0.0310911	1	FALSE	0
YAL019W-A	-1.28702	0.74848	0.0311037	1	FALSE	0
YAL025C	0.912124	4.91557	0.0314155	1	FALSE	0
YNR044W	-0.897121	6.54117	0.0314205	1	FALSE	0
YOL080C	1.0645	2.11342	0.0315162	1	FALSE	0
YDL172C	-0.930678	4.02715	0.0324337	1	FALSE	0
YDR491C	-1.46249	0.43799	0.0327785	1	FALSE	0
YDR380W	-0.885222	7.36998	0.0330393	1	FALSE	0
YDR340W	0.943079	3.55371	0.0331494	1	FALSE	0
YNL319W	1.88069	-0.451405	0.0333763	1	FALSE	0
YDR277C	-0.880938	8.59145	0.0333899	1	FALSE	0
YBR271W	0.923208	4.03631	0.0336505	1	FALSE	0
YPR117W	-0.880649	7.42039	0.0339127	1	FALSE	0
YER053C-A	0.915468	4.09739	0.0340366	1	FALSE	0
YPR036W-A	-0.876895	8.81349	0.034143	1	FALSE	0
YBR072W	-0.876775	8.66352	0.0342027	1	FALSE	0
YDL215C	-0.871413	7.78513	0.0356064	1	FALSE	0
YPR202W	-0.890757	4.91381	0.035654	1	FALSE	0
YLR264W	0.874778	6.6459	0.035678	1	FALSE	0
YDR101C	0.9001	4.30863	0.0360933	1	FALSE	0
YHR030C	-0.86483	7.78907	0.037	1	FALSE	0
YGR139W	-1.16195	1.16253	0.0372812	1	FALSE	0
YBR132C	-0.864449	6.92465	0.0376523	1	FALSE	0
YHR085W	0.916379	3.44792	0.0381579	1	FALSE	0
YPL089C	-0.862131	6.6489	0.0384308	1	FALSE	0
YGL071W	-0.866393	5.82491	0.038877	1	FALSE	0
YNL289W	0.890753	3.91011	0.0400162	1	FALSE	0
YEL074W	-0.892922	4.00222	0.0403826	1	FALSE	0
YNL018C	-0.935814	3.01721	0.0406885	1	FALSE	0
YER097W	-1.02675	2.03067	0.0407257	1	FALSE	0
YKL217W	-0.856394	5.99626	0.040856	1	FALSE	0
YDR048C	2.40364	-1.11543	0.041032	1	FALSE	0
YNL067W-B	-2.23803	-1.08255	0.041032	1	FALSE	0
YOR137C	-0.852825	6.11815	0.0411308	1	FALSE	0
YKL147C	0.893269	3.61929	0.0420284	1	FALSE	0
YEL070W	-0.866962	4.7638	0.0421215	1	FALSE	0
YNL248C	0.85918	5.17498	0.0424454	1	FALSE	0
YDR445C	1.15055	1.11945	0.042612	1	FALSE	0
YHL047C	-0.846258	6.23833	0.0426363	1	FALSE	0
YIL056W	-0.842156	6.83504	0.0428816	1	FALSE	0
YML066C	-0.902064	3.37886	0.0434365	1	FALSE	0
YKL221W	0.903451	3.26752	0.0436685	1	FALSE	0
YER181C	-1.03446	1.71703	0.0442297	1	FALSE	0
YML099W-A	1.02179	1.83256	0.044946	1	FALSE	0
YBR088C	0.909683	2.9813	0.0450664	1	FALSE	0
YER127W	0.875693	3.59357	0.046312	1	FALSE	0
YBR247C	0.848339	4.66195	0.0466772	1	FALSE	0
YMR135W-A	-0.946598	2.36584	0.0470753	1	FALSE	0
YFL011W	-0.960309	2.24801	0.0474897	1	FALSE	0
YKR091W	-0.82408	6.60882	0.0477527	1	FALSE	0
YNL276C	-1.04052	1.70258	0.0485942	1	FALSE	0
YJL043W	0.923548	2.47585	0.0488482	1	FALSE	0
YLR454W	-0.814645	7.94881	0.0491779	1	FALSE	0
YDL070W	-0.81434	8.08929	0.0491926	1	FALSE	0
YDR021W	0.889045	2.99601	0.0501373	1	FALSE	0
YGR146C	-0.818722	5.98151	0.0502265	1	FALSE	0
YKL163W	-0.807238	6.20653	0.0530609	1	FALSE	0
YHR066W	0.840386	4.11233	0.0530696	1	FALSE	0
YBR076W	-0.873545	3.01642	0.0533283	1	FALSE	0
YPR150W	-0.856239	3.22792	0.0544669	1	FALSE	0
YBR083W	-0.79689	7.50692	0.0545534	1	FALSE	0
YNL192W	-0.793611	8.53736	0.0549856	1	FALSE	0
YML027W	0.864785	3.16055	0.0551125	1	FALSE	0
YHR197W	0.827679	4.21718	0.0553687	1	FALSE	0
YLR412C-A	-1.54458	-0.0863677	0.0560418	1	FALSE	0
YOL164W-A	0.935926	2.17344	0.0563074	1	FALSE	0
YLR406C-A	2.99833	-1.44725	0.0566303	1	FALSE	0
Q0140	-2.70661	-1.46781	0.0566303	1	FALSE	0
YLL019C	-0.790606	7.20737	0.0567201	1	FALSE	0
YMR136W	-0.788439	7.58882	0.0570747	1	FALSE	0
YMR093W	0.82045	4.21259	0.0574319	1	FALSE	0
YLR307W	1.01069	1.41379	0.0575442	1	FALSE	0
YJR066W	-0.786878	7.52479	0.0576106	1	FALSE	0
YNL110C	0.797929	5.4097	0.0577776	1	FALSE	0
YOR347C	-0.784438	7.98251	0.0580775	1	FALSE	0
YGR256W	0.797298	5.32019	0.0583878	1	FALSE	0
YGL035C	-0.786443	6.8336	0.0584301	1	FALSE	0
YNR064C	-0.877718	2.82757	0.0586892	1	FALSE	0
YLR094C	-0.791557	5.7007	0.0592504	1	FALSE	0
YNR024W	0.811764	4.33379	0.0592877	1	FALSE	0
YFR023W	1.11788	0.967311	0.0593617	1	FALSE	0
YLR123C	0.904505	2.34934	0.0594435	1	FALSE	0
YEL065W	-0.787538	5.85114	0.060086	1	FALSE	0
YDR060W	0.787383	5.66014	0.0601148	1	FALSE	0
YJL056C	-0.810766	4.02378	0.0611601	1	FALSE	0
YOR208W	-0.779226	6.29597	0.0615872	1	FALSE	0
YFL032W	-2.10223	-1.16891	0.0623388	1	FALSE	0
YML054C	-0.772571	7.35555	0.0623941	1	FALSE	0
YDR150W	-0.769441	7.63992	0.0632151	1	FALSE	0
YNL277W-A	-1.72177	-0.647453	0.0632343	1	FALSE	0
YKL097C	1.0901	1.06834	0.0634666	1	FALSE	0
YLL013C	-0.775518	5.89892	0.0635112	1	FALSE	0
YCL064C	-0.780698	5.29928	0.0637441	1	FALSE	0
YBL039C	0.774225	5.72632	0.0645064	1	FALSE	0
YHR069C-A	0.884349	2.38041	0.0648106	1	FALSE	0
YKL219W	0.775575	5.29064	0.0652005	1	FALSE	0
YIL055C	-0.773016	5.49494	0.0656158	1	FALSE	0
YCR010C	-0.791999	4.10972	0.0668776	1	FALSE	0
YBR299W	-0.794439	3.95707	0.0670858	1	FALSE	0
YDL003W	0.776578	4.73442	0.0686898	1	FALSE	0
YDR324C	0.766771	5.19189	0.0687772	1	FALSE	0
YOL092W	0.758729	5.91428	0.0696864	1	FALSE	0
YBR155W	0.771757	4.59209	0.0700942	1	FALSE	0
YPL147W	-0.756935	5.78265	0.0703023	1	FALSE	0
YER065C	-0.750991	6.68451	0.0708205	1	FALSE	0
YIL009W	-0.762274	5.09235	0.0714248	1	FALSE	0
YGR176W	0.967783	1.38659	0.0715817	1	FALSE	0
YOR108W	0.750073	6.30954	0.0717643	1	FALSE	0
YKL109W	-0.737904	9.00944	0.0739631	1	FALSE	0
YLR149C-A	5.4356	-1.98039	0.0751017	1	FALSE	0
YER006C-A	-5.343	-1.96245	0.0751017	1	FALSE	0
Q0160	-5.2837	-1.99628	0.0751017	1	FALSE	0
YDL162C	-5.2837	-1.99628	0.0751017	1	FALSE	0
YPL121C	1.50082	-0.286775	0.0755371	1	FALSE	0
YBR117C	0.742983	5.54453	0.0763389	1	FALSE	0
YHR052W	0.750223	4.98459	0.0766839	1	FALSE	0
YOR029W	0.946202	1.28387	0.0766901	1	FALSE	0
YER039C-A	-0.929236	1.52513	0.0773149	1	FALSE	0
YPR127W	0.730729	7.64196	0.0775074	1	FALSE	0
YOR032W-A	-1.07351	0.756648	0.0775338	1	FALSE	0
YDR218C	0.866093	2.15376	0.0776274	1	FALSE	0
YGR023W	-0.728119	7.21669	0.0790115	1	FALSE	0
YDL140C	-0.72541	8.3822	0.0791978	1	FALSE	0
YPR116W	-0.750923	4.35414	0.0794215	1	FALSE	0
YKL062W	0.722512	8.40202	0.0803657	1	FALSE	0
YGR290W	-0.75833	4.11145	0.0803941	1	FALSE	0
YGR175C	0.725138	6.72531	0.0808622	1	FALSE	0
YGR022C	-0.731985	5.39111	0.0815891	1	FALSE	0
YBR267W	0.751021	4.27367	0.0819792	1	FALSE	0
YGR160W	0.738855	4.60264	0.0821498	1	FALSE	0
YDL051W	0.723983	6.07681	0.0826566	1	FALSE	0
YPL212C	0.727812	5.51119	0.0829248	1	FALSE	0
YBR296C	-0.718958	7.10366	0.0829575	1	FALSE	0
YDR453C	0.717769	7.31736	0.0831744	1	FALSE	0
YKR075C	-0.715458	8.36647	0.0833687	1	FALSE	0
YHR196W	0.732679	4.72254	0.0838582	1	FALSE	0
YPL136W	-0.751383	3.99115	0.0842743	1	FALSE	0
YBR295W	-0.728806	4.92229	0.0846428	1	FALSE	0
YOL084W	-0.725768	5.33951	0.085244	1	FALSE	0
YBR150C	-0.71761	6.15153	0.0852633	1	FALSE	0
YGR079W	0.842198	2.03826	0.0854353	1	FALSE	0
YDL048C	-0.710281	8.03204	0.0858089	1	FALSE	0
YBL088C	-0.71292	6.8455	0.0859181	1	FALSE	0
YMR081C	-0.70981	7.78476	0.0862003	1	FALSE	0
YMR107W	-0.715069	6.20168	0.086242	1	FALSE	0
YKL011C	0.718591	5.63555	0.0863936	1	FALSE	0
YDR083W	0.722658	5.10659	0.0865098	1	FALSE	0
YKR093W	-0.710004	7.32065	0.0865624	1	FALSE	0
YMR049C	0.714556	5.74862	0.088206	1	FALSE	0
YDR149C	-0.719783	4.74335	0.0896114	1	FALSE	0
YKL006C-A	-0.708869	5.97279	0.0899793	1	FALSE	0
YBR093C	0.699959	8.44447	0.0901481	1	FALSE	0
YDR278C	-1.03711	0.733387	0.0904458	1	FALSE	0
YNL042W-B	-0.855285	1.89691	0.0907212	1	FALSE	0
YGR146C-A	-0.842463	1.8139	0.0914703	1	FALSE	0
YAL054C	-0.71001	5.2102	0.0915044	1	FALSE	0
YHR169W	0.734885	3.68248	0.0917795	1	FALSE	0
YNR031C	-0.699661	6.83434	0.0918763	1	FALSE	0
YBL028C	0.715929	4.64898	0.0922619	1	FALSE	0
YIL176C	-2.59394	-1.51635	0.0922987	1	FALSE	0
YJL223C	-2.59394	-1.51635	0.0922987	1	FALSE	0
YDR183C-A	-2.5173	-1.58206	0.0922987	1	FALSE	0
YER119C-A	-1.80419	-0.920492	0.0923262	1	FALSE	0
YER110C	0.69857	6.73926	0.0924874	1	FALSE	0
YPR177C	-0.769973	2.80329	0.0931945	1	FALSE	0
YEL026W	0.696102	6.75178	0.0936139	1	FALSE	0
YNL013C	-0.944885	1.01473	0.0940362	1	FALSE	0
YLR334C	-0.842618	1.77964	0.0943098	1	FALSE	0
YDR096W	-0.691806	7.88408	0.0943117	1	FALSE	0
YHL041W	2.25243	-1.24105	0.0947168	1	FALSE	0
YMR031W-A	2.25243	-1.24105	0.0947168	1	FALSE	0
YAR069C	-1.95231	-1.26086	0.0947168	1	FALSE	0
YHR214C-D	-1.95231	-1.26086	0.0947168	1	FALSE	0
YMR082C	-0.984259	0.849023	0.0947834	1	FALSE	0
YJL069C	0.721307	4.16759	0.0950525	1	FALSE	0
YHR050W-A	-1.13673	0.441495	0.0954816	1	FALSE	0
YNR047W	-0.695167	6.07957	0.0956016	1	FALSE	0
YCL054W	0.709861	4.48308	0.0959772	1	FALSE	0
YLR284C	-0.699932	5.38377	0.0962372	1	FALSE	0
YLL044W	0.685388	8.17847	0.097142	1	FALSE	0
YOR310C	0.686673	7.23291	0.09739	1	FALSE	0
YKR031C	-0.686126	7.40647	0.0974836	1	FALSE	0
YMR015C	0.690464	5.91731	0.0979503	1	FALSE	0
YPR136C	0.812084	2.14577	0.0988693	1	FALSE	0
YDR040C	-0.680855	7.57888	0.0998747	1	FALSE	0
YOL151W	0.695391	5.10919	0.0998889	1	FALSE	0
YER086W	0.680045	7.62831	0.100196	1	FALSE	0
YBL010C	0.705118	4.27679	0.100208	1	FALSE	0
YOL041C	0.689047	5.2864	0.100874	1	FALSE	0
YLR331C	-0.699476	4.53836	0.10127	1	FALSE	0
YJR157W	1.09602	0.347086	0.1015	1	FALSE	0
YHR131W-A	-0.774538	2.34572	0.101663	1	FALSE	0
YMR303C	-0.69646	4.65738	0.102188	1	FALSE	0
YMR271C	0.6812	5.85412	0.103364	1	FALSE	0
YLR196W	0.681835	5.60469	0.103628	1	FALSE	0
YLL008W	0.680429	5.68555	0.104323	1	FALSE	0
YDL167C	0.695692	4.31201	0.104752	1	FALSE	0
YNL334C	-0.705707	3.89475	0.105434	1	FALSE	0
YCR102W-A	1.45762	-0.502696	0.10544	1	FALSE	0
YDR525W	1.45762	-0.502696	0.10544	1	FALSE	0
YDR269C	-0.72951	3.20334	0.105659	1	FALSE	0
YLR249W	0.666657	10.806	0.105718	1	FALSE	0
YGL148W	0.668306	7.74699	0.106033	1	FALSE	0
YKR045C	0.692196	4.30986	0.106424	1	FALSE	0
YDR158W	0.666722	8.13584	0.106542	1	FALSE	0
YGR173W	0.682026	5.10201	0.106587	1	FALSE	0
YKL186C	-0.668933	7.03026	0.106606	1	FALSE	0
YPL273W	0.669334	6.78352	0.10676	1	FALSE	0
YDR234W	0.676426	5.57654	0.106791	1	FALSE	0
YOR013W	0.714983	3.53041	0.106874	1	FALSE	0
YKL165C-A	-1.07495	0.49962	0.107074	1	FALSE	0
YKL050C	-0.699778	4.00415	0.107507	1	FALSE	0
YBR092C	0.665336	6.93367	0.108595	1	FALSE	0
YFL053W	-0.694205	4.08874	0.108679	1	FALSE	0
YER175W-A	-0.823243	1.69628	0.109599	1	FALSE	0
YDR170C	-0.66126	7.92546	0.109603	1	FALSE	0
YNL175C	0.671532	5.21272	0.111627	1	FALSE	0
YDR157W	-1.00887	0.634688	0.1117	1	FALSE	0
YLR236C	-0.92514	1.18362	0.11268	1	FALSE	0
YGR184C	-0.652642	7.54254	0.114647	1	FALSE	0
YKL171W	-0.654418	6.73303	0.11489	1	FALSE	0
YJR100C	-0.657026	6.11604	0.114966	1	FALSE	0
YOL097W-A	0.814989	1.70233	0.115176	1	FALSE	0
YKL201C	0.651367	7.57887	0.11528	1	FALSE	0
YKL125W	0.664576	5.1622	0.115415	1	FALSE	0
YBR113W	-0.671263	4.43557	0.115733	1	FALSE	0
YAL061W	-0.647472	9.87249	0.116209	1	FALSE	0
YOR145C	0.658533	5.51162	0.116809	1	FALSE	0
YIL173W	-0.653415	6.11721	0.116959	1	FALSE	0
YEL069C	-0.665566	4.51754	0.117645	1	FALSE	0
YHR214W-A	-0.679719	3.90644	0.117677	1	FALSE	0
YIL169C	-0.644735	9.46019	0.117857	1	FALSE	0
YLR156W	-0.761326	2.19442	0.117995	1	FALSE	0
YLR159W	-0.761326	2.19442	0.117995	1	FALSE	0
YLR161W	-0.761326	2.19442	0.117995	1	FALSE	0
YKL137W	-0.652072	6.01118	0.118254	1	FALSE	0
YLR087C	-0.648666	6.41831	0.118794	1	FALSE	0
YLR371W	-0.646806	6.91421	0.118801	1	FALSE	0
YOL079W	0.936882	0.546828	0.11883	1	FALSE	0
YPL175W	-0.653992	5.49607	0.118952	1	FALSE	0
YLR264C-A	0.648537	6.23118	0.119283	1	FALSE	0
YGR121C	-0.647378	6.47776	0.119377	1	FALSE	0
YNL271C	-0.643541	7.88394	0.119404	1	FALSE	0
YMR316C-B	-0.742402	2.4159	0.119601	1	FALSE	0
YDL227C	0.6916	3.40468	0.119692	1	FALSE	0
YBR203W	-0.646031	6.66132	0.11973	1	FALSE	0
YKL188C	-0.649357	5.82455	0.119783	1	FALSE	0
YIL100W	-0.750023	2.31985	0.120814	1	FALSE	0
YKL106W	-0.687287	3.46169	0.120888	1	FALSE	0
YHR208W	0.640067	8.4482	0.120951	1	FALSE	0
YLR332W	-0.64399	6.51971	0.121211	1	FALSE	0
YER126C	0.652298	5.22227	0.121418	1	FALSE	0
YCR075W-A	0.664894	4.13863	0.121544	1	FALSE	0
YPR123C	0.648773	5.4745	0.121931	1	FALSE	0
YNL279W	-0.656733	4.57974	0.12302	1	FALSE	0
YMR291W	-0.637151	7.75736	0.123211	1	FALSE	0
YBR116C	0.732144	2.59784	0.123314	1	FALSE	0
YJL038C	-0.791403	1.8484	0.12332	1	FALSE	0
YOL155W-A	-0.677432	3.59992	0.123716	1	FALSE	0
YBL107W-A	-0.840477	1.38327	0.124279	1	FALSE	0
YAR018C	0.646031	5.39234	0.124383	1	FALSE	0
YBR140C	-0.634106	7.89294	0.124869	1	FALSE	0
YDL223C	-0.634574	7.25306	0.125336	1	FALSE	0
YBR238C	0.64866	4.77523	0.126762	1	FALSE	0
YML118W	-0.636823	5.94637	0.126887	1	FALSE	0
YGL209W	-0.639742	5.53997	0.127102	1	FALSE	0
YLR157W-D	-0.706876	2.67861	0.127754	1	FALSE	0
YLL040C	-0.628561	8.39996	0.127777	1	FALSE	0
YOR273C	-0.627893	8.43766	0.128154	1	FALSE	0
YDL130W	0.627035	9.07402	0.128331	1	FALSE	0
YER180C-A	-0.658183	4.01995	0.128539	1	FALSE	0
YPR119W	0.64426	4.66826	0.128688	1	FALSE	0
YGR243W	-0.629802	6.93174	0.128705	1	FALSE	0
YPR112C	0.639126	4.92915	0.129403	1	FALSE	0
YMR011W	-0.624095	11.2063	0.129665	1	FALSE	0
YGR152C	0.655236	4.09183	0.12974	1	FALSE	0
YMR066W	-0.630968	6.15921	0.129855	1	FALSE	0
YCR106W	-0.649901	4.36818	0.129867	1	FALSE	0
YDR534C	-0.709608	2.65232	0.130419	1	FALSE	0
YLL047W	-0.959678	0.616347	0.130687	1	FALSE	0
YML091C	-0.62429	7.66708	0.131002	1	FALSE	0
YLR122C	-0.670361	3.32293	0.131141	1	FALSE	0
YGL029W	0.638502	5.08415	0.131225	1	FALSE	0
YMR182W-A	-0.753648	2.03568	0.13133	1	FALSE	0
YDL204W	0.621807	9.45877	0.131382	1	FALSE	0
YNL129W	0.657811	3.63533	0.132247	1	FALSE	0
YGL235W	0.798179	1.48089	0.132759	1	FALSE	0
YGL166W	-0.62781	5.57911	0.133382	1	FALSE	0
YCR093W	-0.619269	8.19189	0.133615	1	FALSE	0
YMR321C	0.710069	2.44625	0.133682	1	FALSE	0
YOR199W	0.91677	0.712712	0.133727	1	FALSE	0
YDR321W	0.621055	6.95904	0.133963	1	FALSE	0
YNL250W	-0.631796	5.28458	0.134122	1	FALSE	0
YPL043W	0.632787	5.09562	0.134435	1	FALSE	0
YHR213W	-0.826556	1.21402	0.13459	1	FALSE	0
YML058W-A	-0.643865	4.07105	0.135397	1	FALSE	0
YPL137C	-0.619844	6.58617	0.135544	1	FALSE	0
YBL101C	-0.618284	6.97552	0.135716	1	FALSE	0
YPR124W	0.618373	6.87591	0.135794	1	FALSE	0
YER064C	-0.617194	7.15718	0.136093	1	FALSE	0
YDR521W	-0.786347	1.28886	0.136093	1	FALSE	0
YHL045W	-1.22447	-0.126502	0.136304	1	FALSE	0
YJL122W	0.639383	4.23669	0.136309	1	FALSE	0
YKR042W	0.613615	9.89616	0.136382	1	FALSE	0
YNL111C	0.651567	3.70893	0.136458	1	FALSE	0
YLL020C	-0.721514	2.38431	0.136476	1	FALSE	0
YMR084W	-0.631811	4.80548	0.136848	1	FALSE	0
YBR038W	0.618187	6.25789	0.137378	1	FALSE	0
YOR072W	-0.817597	1.36625	0.137416	1	FALSE	0
YER132C	-0.62336	5.34497	0.137541	1	FALSE	0
YHL016C	-0.635504	4.44199	0.137704	1	FALSE	0
YER155C	-0.612717	8.12125	0.137803	1	FALSE	0
YPR074C	0.613285	7.7019	0.137813	1	FALSE	0
YMR244W	-0.796239	1.4419	0.138587	1	FALSE	0
YPL119C-A	-0.679495	2.86497	0.138983	1	FALSE	0
YER091C-A	-1.24301	-0.468651	0.13926	1	FALSE	0
YFR031C	-0.615926	6.13479	0.139279	1	FALSE	0
YMR239C	0.644753	3.83441	0.139381	1	FALSE	0
YER184C	-0.627247	4.62482	0.13968	1	FALSE	0
YAL067W-A	5.12198	-2.15186	0.139845	1	FALSE	0
YLR366W	5.12198	-2.15186	0.139845	1	FALSE	0
YNR077C	5.12198	-2.15186	0.139845	1	FALSE	0
YOR282W	5.12198	-2.15186	0.139845	1	FALSE	0
YCR081C-A	5.03454	-2.19659	0.139845	1	FALSE	0
Q0010	-4.971	-2.16483	0.139845	1	FALSE	0
Q0130	-4.971	-2.16483	0.139845	1	FALSE	0
YOR271C	0.613661	6.34378	0.140018	1	FALSE	0
YOR324C	-0.628103	4.41557	0.140383	1	FALSE	0
YEL007W	-0.609571	7.36763	0.140646	1	FALSE	0
YNL310C	0.622885	4.8056	0.140656	1	FALSE	0
YKL038W	-0.609417	7.19357	0.141006	1	FALSE	0
YDR341C	0.606331	7.90709	0.142093	1	FALSE	0
YHR064C	0.606071	8.09166	0.142097	1	FALSE	0
YKR024C	0.641881	3.64152	0.142268	1	FALSE	0
YIL020C	0.640799	3.84573	0.142442	1	FALSE	0
YHL035C	-0.606882	7.20451	0.142639	1	FALSE	0
YIR039C	0.609917	6.26302	0.14267	1	FALSE	0
YJL138C	0.603149	9.52738	0.143248	1	FALSE	0
YHR104W	0.603781	8.37885	0.14338	1	FALSE	0
YIL060W	-0.63166	3.96875	0.143435	1	FALSE	0
YOR072W-B	-1.80516	-1.33706	0.143685	1	FALSE	0
YDR542W	-1.79291	-1.35466	0.143685	1	FALSE	0
YGL171W	0.620243	4.64988	0.14424	1	FALSE	0
YOR277C	0.617671	4.79188	0.14444	1	FALSE	0
YJL010C	0.618783	4.79964	0.144492	1	FALSE	0
YNL144C	-0.601822	7.99634	0.145003	1	FALSE	0
YBR136W	-0.608289	5.70365	0.146336	1	FALSE	0
YPL258C	-0.635953	3.50918	0.146682	1	FALSE	0
YOL085C	-0.674685	2.75115	0.146855	1	FALSE	0
YAR070C	-0.982862	0.286526	0.147	1	FALSE	0
YDL037C	-0.610292	5.0156	0.148003	1	FALSE	0
YDL150W	0.609556	5.16076	0.14805	1	FALSE	0
YGL197W	-0.597919	7.5064	0.148154	1	FALSE	0
YBR257W	0.626614	3.9861	0.149102	1	FALSE	0
YKL006W	0.594378	9.56005	0.149105	1	FALSE	0
YNL174W	0.667488	2.60515	0.149294	1	FALSE	0
YLR372W	0.596084	7.54821	0.149307	1	FALSE	0
YKL103C	-0.595016	8.10046	0.14948	1	FALSE	0
YCR047C	0.607225	5.26959	0.149722	1	FALSE	0
YDL214C	-0.619619	4.15692	0.149775	1	FALSE	0
YDR537C	-0.665971	2.73406	0.149913	1	FALSE	0
YNL113W	0.635613	3.39323	0.150093	1	FALSE	0
YBR033W	-0.60421	5.25105	0.150248	1	FALSE	0
YDR455C	0.797339	1.18681	0.150282	1	FALSE	0
YLR425W	-0.597265	6.54254	0.15039	1	FALSE	0
YJL135W	2.59028	-1.69105	0.150691	1	FALSE	0
YOR300W	2.59028	-1.69105	0.150691	1	FALSE	0
Q0275	-2.29934	-1.70631	0.150691	1	FALSE	0
YDR343C	-0.591404	11.4688	0.150807	1	FALSE	0
YER144C	-0.596659	6.51311	0.150878	1	FALSE	0
YKL134C	-0.611287	4.79307	0.150889	1	FALSE	0
YKL206C	0.600975	5.78627	0.150924	1	FALSE	0
YHR065C	0.604595	5.22217	0.151374	1	FALSE	0
YNR056C	-0.611166	4.37104	0.151615	1	FALSE	0
YAL059W	0.613732	4.47338	0.151867	1	FALSE	0
YER006W	0.59576	6.2869	0.152051	1	FALSE	0
YOR055W	-0.607567	4.58853	0.152122	1	FALSE	0
YNR053C	0.60115	5.34875	0.152252	1	FALSE	0
YGR014W	-0.594371	6.55796	0.152326	1	FALSE	0
YJL084C	-0.597618	5.8067	0.152627	1	FALSE	0
YMR036C	-0.604165	5.1055	0.153051	1	FALSE	0
YGL006W-A	-0.738569	1.56925	0.153401	1	FALSE	0
YCR034W	0.591552	6.90884	0.153421	1	FALSE	0
YGL041C-B	1.39536	-0.756269	0.153585	1	FALSE	0
YGR213C	-0.638242	3.29397	0.154175	1	FALSE	0
YGR189C	-0.589052	7.25735	0.154586	1	FALSE	0
YIL162W	0.585952	8.68019	0.1553	1	FALSE	0
YJL007C	-1.12359	-0.0411783	0.155393	1	FALSE	0
YDL229W	0.584333	9.60953	0.156036	1	FALSE	0
YNL024C	0.615446	3.79597	0.156286	1	FALSE	0
YPL035C	0.621288	3.52471	0.156393	1	FALSE	0
YIL155C	-0.585242	7.66472	0.156689	1	FALSE	0
YGL012W	0.583727	8.2835	0.157131	1	FALSE	0
YGR236C	-0.607042	4.31002	0.157224	1	FALSE	0
YNR019W	-0.585119	7.15967	0.157502	1	FALSE	0
YOR294W	0.618492	3.85934	0.157839	1	FALSE	0
YOR004W	0.602619	4.33423	0.158347	1	FALSE	0
YLR310C	-0.583425	7.37649	0.158356	1	FALSE	0
YLR104W	0.600626	4.62643	0.158753	1	FALSE	0
YPR192W	-0.60701	4.11866	0.158806	1	FALSE	0
YML117W	-0.580261	8.60404	0.159388	1	FALSE	0
YOR178C	-0.579969	8.90323	0.159426	1	FALSE	0
YLR415C	0.971672	0.174852	0.15953	1	FALSE	0
YMR007W	-0.642003	2.82691	0.159588	1	FALSE	0
YLR037C	-0.625442	3.54064	0.16032	1	FALSE	0
YGR097W	-0.579172	7.7518	0.160904	1	FALSE	0
YJL050W	0.58958	5.24135	0.161322	1	FALSE	0
YGL078C	0.583827	5.98847	0.161403	1	FALSE	0
YOL126C	-0.577977	7.87321	0.16163	1	FALSE	0
YJR153W	-0.597032	4.59778	0.161759	1	FALSE	0
YKR046C	0.57849	7.25886	0.162026	1	FALSE	0
YKL211C	0.580547	6.48415	0.162165	1	FALSE	0
YPL088W	-0.58607	5.29286	0.162334	1	FALSE	0
YML119W	0.585301	5.70521	0.162402	1	FALSE	0
YDR037W	0.575634	9.04741	0.162464	1	FALSE	0
YPL085W	-0.577522	7.274	0.162743	1	FALSE	0
YOR121C	0.585894	5.4191	0.162857	1	FALSE	0
YGL116W	0.583041	5.75439	0.163058	1	FALSE	0
YHR139C-A	0.651204	2.7201	0.163177	1	FALSE	0
YBR050C	-0.578366	6.62059	0.163452	1	FALSE	0
YKR081C	0.590839	4.94129	0.163508	1	FALSE	0
YDR345C	0.573498	10.4171	0.163609	1	FALSE	0
YIL127C	0.59512	4.4224	0.163687	1	FALSE	0
YML087C	-0.616732	3.51661	0.164445	1	FALSE	0
YBR224W	-1.05968	-0.392148	0.164491	1	FALSE	0
YER104W	0.594126	4.54638	0.165056	1	FALSE	0
YDL196W	-0.6367	2.95612	0.16523	1	FALSE	0
YDR437W	-0.592352	4.51295	0.165295	1	FALSE	0
YDR533C	0.576018	6.48357	0.165451	1	FALSE	0
YDL022C-A	-0.881542	0.636313	0.165497	1	FALSE	0
YPR002W	-0.602352	3.91671	0.165537	1	FALSE	0
YHR182C-A	0.577929	5.99237	0.165645	1	FALSE	0
YHR019C	0.571109	9.28719	0.165668	1	FALSE	0
YOR381W	-0.585249	4.9634	0.165721	1	FALSE	0
YLR180W	0.571745	8.24801	0.1658	1	FALSE	0
YCL048W-A	0.593705	4.13458	0.166861	1	FALSE	0
YNR065C	-0.580473	5.4394	0.16725	1	FALSE	0
YKL080W	0.569817	8.17925	0.167281	1	FALSE	0
YCL023C	-0.752265	1.07704	0.167547	1	FALSE	0
YOR376W	-0.78927	1.25419	0.167681	1	FALSE	0
YKR028W	-0.57058	6.93127	0.168454	1	FALSE	0
YGR123C	0.585851	4.81776	0.168567	1	FALSE	0
YOR371C	-0.573594	6.07195	0.168626	1	FALSE	0
YBL017C	-0.56748	8.45512	0.168822	1	FALSE	0
YDR496C	0.575168	5.57054	0.169313	1	FALSE	0
YER060W-A	-0.581532	4.88058	0.16968	1	FALSE	0
YCL009C	0.566092	8.19595	0.170043	1	FALSE	0
YMR299C	-0.569692	6.47208	0.170225	1	FALSE	0
YJL208C	0.601353	3.72327	0.170541	1	FALSE	0
YOR032C	-0.575451	5.48469	0.170755	1	FALSE	0
YGL063W	-0.573232	5.5139	0.170991	1	FALSE	0
YDR356W	-0.574589	5.44383	0.171216	1	FALSE	0
YIL042C	-0.572005	5.8009	0.171221	1	FALSE	0
YGL120C	0.568672	6.15661	0.171896	1	FALSE	0
YMR018W	-0.590238	3.79852	0.173341	1	FALSE	0
YMR290C	0.564915	6.45476	0.173796	1	FALSE	0
YPR141C	-0.579183	4.49566	0.174129	1	FALSE	0
YIL091C	0.580269	4.29677	0.174405	1	FALSE	0
YDL081C	0.558975	9.8407	0.174602	1	FALSE	0
YBL066C	-0.566197	5.92869	0.174811	1	FALSE	0
YNL132W	0.572063	5.03844	0.17499	1	FALSE	0
YCR016W	0.57213	4.96716	0.175214	1	FALSE	0
YIL028W	-0.600809	3.28255	0.175761	1	FALSE	0
YER070W	0.562052	6.37133	0.176221	1	FALSE	0
YBR180W	-0.642323	2.49987	0.176337	1	FALSE	0
YNL112W	0.559333	7.23552	0.17634	1	FALSE	0
YKL172W	0.564108	5.67222	0.17675	1	FALSE	0
YNL332W	0.758363	1.18438	0.176797	1	FALSE	0
YHR020W	0.557565	7.76265	0.176965	1	FALSE	0
YLR435W	0.585192	3.87254	0.17755	1	FALSE	0
YMR008C	-0.555571	8.78372	0.177671	1	FALSE	0
YKR051W	0.560441	6.17289	0.178102	1	FALSE	0
YCR053W	0.555471	8.21914	0.178132	1	FALSE	0
YMR306C-A	-0.880323	0.682144	0.178238	1	FALSE	0
YOR222W	0.558411	6.47946	0.17871	1	FALSE	0
YMR257C	-0.56644	4.99929	0.178756	1	FALSE	0
YGL259W	0.584529	3.75643	0.179388	1	FALSE	0
YDR457W	-0.554108	8.02835	0.179391	1	FALSE	0
YDR451C	0.574163	4.30284	0.179444	1	FALSE	0
YPR030W	-0.553837	7.6407	0.180043	1	FALSE	0
YJR096W	0.553147	7.99942	0.180146	1	FALSE	0
YKL120W	0.557256	6.11334	0.180783	1	FALSE	0
YGL056C	-0.554751	6.4548	0.181705	1	FALSE	0
YDL234C	-0.549625	8.5309	0.182494	1	FALSE	0
YCR073C	-0.555302	5.94776	0.182942	1	FALSE	0
YGR128C	0.560395	5.12958	0.183318	1	FALSE	0
YCL027W	-0.559188	5.24375	0.183855	1	FALSE	0
YBL083C	0.593118	3.10147	0.184131	1	FALSE	0
YLR048W	0.546449	9.0912	0.18468	1	FALSE	0
YKL089W	0.570494	4.09871	0.184706	1	FALSE	0
YHR187W	0.562356	4.85714	0.184882	1	FALSE	0
YAL065C	-0.61957	2.69721	0.185097	1	FALSE	0
YKL144C	0.576644	3.95625	0.186126	1	FALSE	0
YOR343C	-0.575113	3.87166	0.186274	1	FALSE	0
YCR057C	0.550855	5.6247	0.187079	1	FALSE	0
YJL129C	-0.546928	6.72103	0.187192	1	FALSE	0
YPL245W	0.559949	4.86551	0.187425	1	FALSE	0
YDL024C	-0.574493	3.73429	0.187434	1	FALSE	0
YJL120W	0.737944	1.06289	0.187853	1	FALSE	0
YPR151C	-0.588449	3.52678	0.187974	1	FALSE	0
YLR243W	0.55746	4.76996	0.188773	1	FALSE	0
YKL096W	-0.541829	8.28412	0.188934	1	FALSE	0
YNL209W	0.540627	10.1313	0.189022	1	FALSE	0
YLR056W	0.541681	8.0197	0.189275	1	FALSE	0
YOL144W	0.560199	4.37902	0.189437	1	FALSE	0
YOR263C	-0.573424	3.64052	0.189629	1	FALSE	0
YHR102W	-0.545538	6.25543	0.189672	1	FALSE	0
YKR095W	-0.541592	7.67095	0.189772	1	FALSE	0
YKR056W	0.549926	5.24788	0.190103	1	FALSE	0
YDR334W	-0.542528	6.84423	0.190453	1	FALSE	0
YIL079C	0.580151	3.2897	0.191119	1	FALSE	0
YLR325C	0.538518	8.95149	0.191169	1	FALSE	0
YGL051W	-0.555039	4.59005	0.191224	1	FALSE	0
YHR015W	0.646478	2.15855	0.191383	1	FALSE	0
YKL014C	0.549826	5.32522	0.191536	1	FALSE	0
YFR034W-A	1.7058	-1.14464	0.191851	1	FALSE	0
YLR012C	1.69749	-1.14945	0.191851	1	FALSE	0
YNL205C	-1.43156	-1.14512	0.191851	1	FALSE	0
YDL149W	-0.544282	5.93437	0.191994	1	FALSE	0
YLR363W-A	0.584396	3.35907	0.192	1	FALSE	0
YMR116C	0.536023	10.732	0.192681	1	FALSE	0
YJR097W	0.886856	0.312001	0.192936	1	FALSE	0
YPR195C	-0.583282	3.10859	0.192948	1	FALSE	0
YFL022C	0.536675	7.51535	0.193984	1	FALSE	0
YKL084W	0.549898	4.60014	0.194302	1	FALSE	0
YDR055W	-0.535125	7.65731	0.195106	1	FALSE	0
YJR152W	-0.563396	3.87194	0.195301	1	FALSE	0
YNR054C	0.568509	3.65929	0.195436	1	FALSE	0
YPL073C	-0.579632	3.28663	0.196604	1	FALSE	0
YDR398W	0.536208	6.40668	0.196752	1	FALSE	0
YBL087C	0.532045	8.39244	0.196893	1	FALSE	0
YOL094C	0.559624	3.73459	0.197379	1	FALSE	0
YER033C	-0.537174	5.94043	0.198149	1	FALSE	0
YGR055W	-0.536354	6.00165	0.198168	1	FALSE	0
YMR131C	0.535164	6.16316	0.198439	1	FALSE	0
YNL047C	-0.545212	4.71014	0.19856	1	FALSE	0
YOR114W	0.556892	3.98699	0.198966	1	FALSE	0
YPL167C	-0.536618	5.59313	0.199754	1	FALSE	0
YGR109C	0.616071	2.24664	0.200291	1	FALSE	0
YOR328W	-0.536321	5.44952	0.200323	1	FALSE	0
YBR189W	0.526712	10.325	0.200555	1	FALSE	0
YEL047C	0.527974	7.79989	0.200902	1	FALSE	0
YPR163C	0.527388	8.09541	0.201082	1	FALSE	0
YHL040C	-0.536086	5.34517	0.201189	1	FALSE	0
YDR270W	-0.533592	5.76043	0.201233	1	FALSE	0
YCR033W	-0.528153	7.41376	0.201314	1	FALSE	0
YIL059C	0.568761	3.30227	0.201553	1	FALSE	0
YOR180C	-0.553842	4.04924	0.201916	1	FALSE	0
YOR272W	0.53444	5.52413	0.202105	1	FALSE	0
YEL019C	-0.555344	3.83058	0.20218	1	FALSE	0
YCR006C	-0.549489	4.02744	0.202764	1	FALSE	0
YGL123W	0.523788	10.6758	0.202987	1	FALSE	0
YKL026C	0.52632	7.24276	0.20312	1	FALSE	0
YBR181C	0.524143	8.98202	0.203208	1	FALSE	0
YGR159C	0.526443	7.11893	0.203241	1	FALSE	0
YEL039C	0.524706	8.08456	0.203382	1	FALSE	0
YCR024C-A	0.528387	6.34957	0.203517	1	FALSE	0
YBR142W	0.536309	4.86771	0.204303	1	FALSE	0
YLR009W	0.529459	5.71547	0.204432	1	FALSE	0
YHR018C	0.524347	7.42297	0.204514	1	FALSE	0
YHR021C	0.523364	8.08618	0.204533	1	FALSE	0
YIL019W	0.546103	4.21696	0.205526	1	FALSE	0
YKR094C	0.521337	8.87198	0.205686	1	FALSE	0
YGR245C	0.527527	5.85514	0.205883	1	FALSE	0
YBL048W	-0.654848	1.8286	0.206111	1	FALSE	0
YJR069C	0.53053	5.33487	0.206494	1	FALSE	0
YGL009C	0.520282	9.02998	0.206515	1	FALSE	0
YOL040C	0.519937	9.74856	0.206524	1	FALSE	0
YER054C	-0.522152	7.05969	0.207098	1	FALSE	0
YOL123W	0.521492	7.28849	0.207197	1	FALSE	0
YGR035W-A	0.591784	2.74339	0.207416	1	FALSE	0
YMR219W	-0.521158	7.25489	0.207588	1	FALSE	0
YOR206W	0.526556	5.83668	0.207597	1	FALSE	0
YBL061C	-0.52476	6.05889	0.207771	1	FALSE	0
YFL020C	-0.726233	1.11479	0.208042	1	FALSE	0
YPR032W	-0.527287	5.55474	0.208357	1	FALSE	0
YDL075W	0.5176	9.66692	0.208586	1	FALSE	0
YKL092C	-0.524535	5.87206	0.208689	1	FALSE	0
YDL148C	0.523658	5.78502	0.209178	1	FALSE	0
YGR170W	-0.519096	7.28398	0.209332	1	FALSE	0
YJL197W	-0.520913	6.51766	0.209513	1	FALSE	0
YKL099C	0.540473	4.25364	0.21003	1	FALSE	0
YOL097C	0.518113	7.30371	0.210117	1	FALSE	0
YGL131C	-0.521014	6.29639	0.210133	1	FALSE	0
YJL033W	0.526957	5.14726	0.210197	1	FALSE	0
YGR025W	0.703278	1.04264	0.210377	1	FALSE	0
YKL020C	-0.517873	7.29323	0.210386	1	FALSE	0
YPL061W	-0.515547	9.4844	0.210462	1	FALSE	0
YLR222C	0.524912	5.32459	0.210483	1	FALSE	0
YBR191W	0.515817	8.77207	0.210562	1	FALSE	0
YJR112W-A	0.527088	5.1735	0.210681	1	FALSE	0
YPL220W	0.515103	9.45193	0.210856	1	FALSE	0
YOR095C	0.52378	5.41432	0.210905	1	FALSE	0
YLR278C	-0.517889	7.00479	0.210929	1	FALSE	0
YDL114W	0.865791	0.209423	0.211032	1	FALSE	0
YBL047C	-0.515299	8.45702	0.211255	1	FALSE	0
YIL119C	-0.516284	7.47425	0.211486	1	FALSE	0
YHR007C	0.51615	7.47526	0.211566	1	FALSE	0
YOR276W	0.519224	6.24637	0.21179	1	FALSE	0
YPR193C	-0.591999	2.50796	0.211992	1	FALSE	0
YBR085W	0.548376	3.8177	0.212601	1	FALSE	0
YOL106W	-0.698555	1.33954	0.212753	1	FALSE	0
YGR283C	-0.529005	4.75566	0.21282	1	FALSE	0
YOR313C	0.629468	2.03407	0.212942	1	FALSE	0
YGR294W	0.976536	-0.190818	0.213003	1	FALSE	0
YGL170C	0.912352	-0.195227	0.213003	1	FALSE	0
YJL153C	-0.544451	3.75586	0.213279	1	FALSE	0
YDR226W	0.512265	8.41161	0.213959	1	FALSE	0
YDR250C	0.61904	1.79594	0.214514	1	FALSE	0
YIL115W-A	-0.560532	3.17772	0.214963	1	FALSE	0
YDR199W	-0.555772	3.10037	0.215115	1	FALSE	0
YBR226C	-0.711953	1.25544	0.215256	1	FALSE	0
YIL101C	-0.513494	6.70626	0.215521	1	FALSE	0
YKL205W	0.517579	5.66139	0.215668	1	FALSE	0
YLR197W	0.51061	7.69634	0.216175	1	FALSE	0
YFR054C	0.664906	1.51177	0.216267	1	FALSE	0
YGR092W	0.513712	6.33009	0.216377	1	FALSE	0
YCR087W	0.522305	5.02346	0.216469	1	FALSE	0
YMR124W	-0.511601	6.905	0.216722	1	FALSE	0
YHR033W	-0.539834	3.81399	0.2168	1	FALSE	0
YLR307C-A	1.89519	-1.4502	0.217138	1	FALSE	0
YER085C	-1.42447	-1.43141	0.217138	1	FALSE	0
YFL036W	-0.509623	7.40529	0.217522	1	FALSE	0
YIR018C-A	-0.701693	1.15159	0.217977	1	FALSE	0
YDR104C	-0.520255	5.02399	0.218346	1	FALSE	0
YKL018W	-0.522734	4.69688	0.218881	1	FALSE	0
YER055C	0.507596	7.53671	0.219109	1	FALSE	0
YGL147C	0.505977	9.11313	0.219163	1	FALSE	0
YKR061W	-0.514819	5.44639	0.219656	1	FALSE	0
YDR215C	-0.602399	2.31242	0.219722	1	FALSE	0
YIR016W	-0.506422	7.67166	0.220014	1	FALSE	0
YMR031C	-0.504732	8.86728	0.22044	1	FALSE	0
YBR237W	-0.509309	6.1894	0.220913	1	FALSE	0
YMR123W	0.510249	5.74113	0.220991	1	FALSE	0
YBR248C	0.507809	6.53113	0.22105	1	FALSE	0
YJL194W	0.630623	1.82488	0.221114	1	FALSE	0
YFL033C	-0.505575	7.1599	0.221621	1	FALSE	0
YDL154W	-0.520086	4.6128	0.221849	1	FALSE	0
YPR026W	-0.506287	6.69606	0.222035	1	FALSE	0
YGR115C	-0.51342	5.34544	0.222696	1	FALSE	0
YPL075W	-0.502806	7.94922	0.222966	1	FALSE	0
YPR115W	-0.503115	7.69085	0.223002	1	FALSE	0
YLL062C	-0.563654	2.92651	0.223103	1	FALSE	0
YLR279W	-0.514539	5.15502	0.223127	1	FALSE	0
YPL277C	-0.540419	3.30589	0.224086	1	FALSE	0
YDR020C	0.522063	4.18756	0.224094	1	FALSE	0
YNL300W	0.508218	5.75549	0.224186	1	FALSE	0
YDL220C	-0.518078	4.70395	0.224225	1	FALSE	0
YBR034C	0.510391	5.27347	0.22423	1	FALSE	0
YEL053W-A	0.501007	7.68026	0.224922	1	FALSE	0
YOR049C	-0.503341	6.48677	0.225331	1	FALSE	0
YMR174C	0.509823	5.39954	0.225631	1	FALSE	0
YJR019C	-0.505406	5.73841	0.225694	1	FALSE	0
YNL057W	0.51848	4.32905	0.225951	1	FALSE	0
YLR014C	0.532497	3.42774	0.226317	1	FALSE	0
YPL249C-A	0.497804	9.95759	0.226343	1	FALSE	0
YKL209C	-0.510584	5.06544	0.227122	1	FALSE	0
YKL143W	0.505463	5.48657	0.227166	1	FALSE	0
YJR036C	-0.505031	5.64238	0.22745	1	FALSE	0
YHR171W	-0.504282	5.75894	0.227983	1	FALSE	0
YMR260C	0.497023	7.90865	0.22833	1	FALSE	0
YKR105C	-0.519531	4.12405	0.229231	1	FALSE	0
YNL297C	-0.498334	6.69735	0.229353	1	FALSE	0
YNL182C	0.515468	4.31579	0.229645	1	FALSE	0
YOR330C	-0.498109	6.65597	0.229676	1	FALSE	0
YJR016C	0.49473	8.47634	0.229932	1	FALSE	0
YOR019W	-0.496983	6.8869	0.230133	1	FALSE	0
YGR108W	0.502291	5.57296	0.230192	1	FALSE	0
YLR174W	-0.517482	4.07168	0.230422	1	FALSE	0
YBR298C	-0.495338	7.51691	0.23046	1	FALSE	0
YKR009C	-0.498261	6.28154	0.230721	1	FALSE	0
YMR053C	-0.500111	5.829	0.231156	1	FALSE	0
YER073W	-0.495439	7.05798	0.231195	1	FALSE	0
YJR067C	0.524101	3.5717	0.231578	1	FALSE	0
YKL074C	0.500064	5.51613	0.231589	1	FALSE	0
YDL062W	0.618137	1.5744	0.231959	1	FALSE	0
YNL280C	0.494003	7.18563	0.232243	1	FALSE	0
YDL058W	-0.494709	6.7631	0.232573	1	FALSE	0
YDR382W	0.490889	9.95794	0.232828	1	FALSE	0
YPL126W	0.499036	5.6833	0.233004	1	FALSE	0
YKL222C	-0.503261	5.01082	0.233086	1	FALSE	0
YOR101W	0.496258	6.10586	0.233175	1	FALSE	0
YJR119C	-0.513078	4.11168	0.233554	1	FALSE	0
YDL041W	0.57309	2.25527	0.233554	1	FALSE	0
YDR046C	-0.491455	7.82566	0.23369	1	FALSE	0
YJL190C	0.48989	8.947	0.234188	1	FALSE	0
YPR014C	-0.520985	3.60354	0.234821	1	FALSE	0
YPR065W	-0.495217	5.89517	0.23517	1	FALSE	0
YDR438W	-0.499285	5.34904	0.235317	1	FALSE	0
YAL053W	-0.489721	7.50631	0.235785	1	FALSE	0
YJR149W	-0.522061	3.58697	0.235836	1	FALSE	0
YOR394W	-1.32982	-1.03722	0.23595	1	FALSE	0
YPL282C	-1.32982	-1.03722	0.23595	1	FALSE	0
YFL065C	1.28185	-1.03922	0.23595	1	FALSE	0
YAR073W	-1.27918	-0.91753	0.23595	1	FALSE	0
YDR385W	0.487132	11.1415	0.236179	1	FALSE	0
YLR146C	0.500307	5.05022	0.236348	1	FALSE	0
YJL189W	0.500417	4.97063	0.237521	1	FALSE	0
YDR012W	0.48584	10.2355	0.237575	1	FALSE	0
YLL045C	0.485755	10.3605	0.237629	1	FALSE	0
YPL115C	-0.489957	6.48354	0.237879	1	FALSE	0
YOR015W	-0.500002	4.78424	0.237962	1	FALSE	0
YGR214W	0.485116	9.15174	0.238649	1	FALSE	0
YER043C	0.484891	9.65736	0.238655	1	FALSE	0
YOR077W	-0.519859	3.577	0.239023	1	FALSE	0
YLR401C	0.491633	5.70749	0.239366	1	FALSE	0
YGR158C	0.504887	4.18265	0.239442	1	FALSE	0
YEL035C	0.718316	0.896959	0.239662	1	FALSE	0
YLR175W	0.485014	7.93922	0.239688	1	FALSE	0
YNL308C	0.487291	6.56458	0.240117	1	FALSE	0
YHR089C	0.484985	7.44387	0.240392	1	FALSE	0
YGL206C	-0.48392	8.14222	0.24055	1	FALSE	0
YHR184W	0.589454	1.88648	0.240596	1	FALSE	0
YKL027W	0.488181	6.07816	0.240965	1	FALSE	0
YNR071C	0.548912	2.51871	0.241059	1	FALSE	0
YKL114C	0.487016	6.20895	0.241571	1	FALSE	0
YPL142C	0.483817	7.39759	0.241597	1	FALSE	0
YLR414C	-0.483673	7.48518	0.241632	1	FALSE	0
YKR036C	0.493471	5.20725	0.242203	1	FALSE	0
YPL131W	0.48089	11.1865	0.242205	1	FALSE	0
YDL136W	0.48115	8.52113	0.242887	1	FALSE	0
YDL082W	0.480966	8.76539	0.242893	1	FALSE	0
YMR128W	0.487726	5.80902	0.243057	1	FALSE	0
YBL034C	-0.494442	4.9502	0.24307	1	FALSE	0
YOR369C	0.479877	10.4675	0.243307	1	FALSE	0
YNL069C	0.480024	9.81493	0.243328	1	FALSE	0
YJL072C	0.49603	4.69162	0.244089	1	FALSE	0
YDR085C	-0.481497	7.11401	0.244424	1	FALSE	0
YER003C	0.481193	7.21138	0.244483	1	FALSE	0
YCR072C	0.509659	3.78161	0.244578	1	FALSE	0
YPL261C	2.33281	-1.83003	0.245788	1	FALSE	0
YJR079W	2.31483	-1.81477	0.245788	1	FALSE	0
YFL015W-A	-2.19292	-1.76409	0.245788	1	FALSE	0
YJL136W-A	-2.04249	-1.84249	0.245788	1	FALSE	0
YOL104C	-0.509592	3.65553	0.24617	1	FALSE	0
YLR441C	0.476754	9.69493	0.246579	1	FALSE	0
YER145C-A	0.521376	3.08925	0.24661	1	FALSE	0
YNL275W	-0.490178	4.63302	0.247036	1	FALSE	0
YLR024C	-0.48201	6.05994	0.247122	1	FALSE	0
YDR293C	-0.476004	8.82462	0.247744	1	FALSE	0
YMR217W	0.476564	8.03627	0.247833	1	FALSE	0
YML080W	0.526243	3.12511	0.247924	1	FALSE	0
YIR009W	0.502737	3.54348	0.249032	1	FALSE	0
YDR247W	-0.475697	7.72297	0.2491	1	FALSE	0
YBL014C	-0.48834	4.70849	0.249145	1	FALSE	0
YNL070W	0.481699	5.46858	0.249678	1	FALSE	0
YAL017W	-0.474855	7.87193	0.249742	1	FALSE	0
YPL149W	-0.479374	5.9893	0.25002	1	FALSE	0
YHR006W	-0.47654	6.78804	0.250056	1	FALSE	0
YLR003C	0.490259	4.33347	0.250461	1	FALSE	0
YIL116W	0.47481	7.10896	0.250979	1	FALSE	0
YNL224C	-0.47768	6.15524	0.250989	1	FALSE	0
YDR091C	0.47785	6.05846	0.251127	1	FALSE	0
YIR012W	0.488682	4.62527	0.251439	1	FALSE	0
YLR109W	0.471431	10.1396	0.25174	1	FALSE	0
YMR251W	-0.482508	5.06135	0.251957	1	FALSE	0
YOR053W	-0.49802	4.08116	0.252018	1	FALSE	0
YBL072C	0.470914	10.5249	0.252172	1	FALSE	0
YOR309C	0.47891	5.31704	0.252722	1	FALSE	0
YHR183W	0.471421	8.0712	0.252916	1	FALSE	0
YCR099C	-0.510813	3.05351	0.253037	1	FALSE	0
YDR120C	0.478817	5.43969	0.253388	1	FALSE	0
YGR185C	0.471422	7.56811	0.253554	1	FALSE	0
YNL299W	0.513575	3.27977	0.25378	1	FALSE	0
YKL161C	-0.489386	4.37012	0.254081	1	FALSE	0
YHR046C	0.482434	4.90222	0.254085	1	FALSE	0
YBR059C	-0.470029	7.56104	0.254998	1	FALSE	0
YJL156C	-0.475047	5.8162	0.255381	1	FALSE	0
YER175C	0.473805	5.98563	0.255471	1	FALSE	0
YIR020W-A	0.527177	2.96723	0.25551	1	FALSE	0
YBL027W	0.467631	9.99832	0.255603	1	FALSE	0
YJL130C	-0.468692	8.10777	0.255648	1	FALSE	0
YFL019C	-0.603496	1.48856	0.255695	1	FALSE	0
YJL200C	0.481484	4.79325	0.255855	1	FALSE	0
YBR182C	-0.502972	3.62682	0.255964	1	FALSE	0
YGR265W	-0.550561	2.29067	0.256288	1	FALSE	0
YLR303W	0.474081	5.72178	0.25633	1	FALSE	0
YDR417C	0.46866	7.30848	0.256765	1	FALSE	0
YJR123W	0.466274	10.8359	0.256801	1	FALSE	0
YAR060C	-0.637646	1.08825	0.257004	1	FALSE	0
YHR212C	-0.637646	1.08825	0.257004	1	FALSE	0
YFL023W	0.483859	4.70232	0.257027	1	FALSE	0
YER024W	-0.474939	5.41117	0.257287	1	FALSE	0
YFL021C-A	-0.507465	3.39087	0.257752	1	FALSE	0
YKL117W	0.465704	9.19105	0.257863	1	FALSE	0
YDL177C	-0.497486	3.78917	0.258031	1	FALSE	0
YOR191W	-0.467442	7.27759	0.258097	1	FALSE	0
YDR414C	0.482521	4.45161	0.258163	1	FALSE	0
YJR129C	-0.474505	5.32191	0.258206	1	FALSE	0
YJR032W	0.4899	4.02344	0.258382	1	FALSE	0
YGR279C	0.465495	8.39762	0.258596	1	FALSE	0
YEL077C	-0.472428	5.7772	0.259173	1	FALSE	0
YDR102C	-0.552662	2.23913	0.259359	1	FALSE	0
YHR088W	0.478096	4.99192	0.259591	1	FALSE	0
YGL193C	-0.49685	3.63987	0.260134	1	FALSE	0
YER149C	0.489209	3.95013	0.260325	1	FALSE	0
YLR357W	-0.46757	6.31232	0.260534	1	FALSE	0
YPL241C	0.477491	4.6737	0.260658	1	FALSE	0
YMR279C	-0.486552	4.13756	0.260754	1	FALSE	0
YGR056W	-0.466846	6.38748	0.261005	1	FALSE	0
YDR144C	0.470531	5.29752	0.261032	1	FALSE	0
YPL143W	0.462441	8.83832	0.261397	1	FALSE	0
YLR061W	0.462849	7.94004	0.261763	1	FALSE	0
YJR054W	-0.480222	4.44209	0.262137	1	FALSE	0
YLR043C	0.462076	8.29335	0.26219	1	FALSE	0
YGR103W	0.463214	7.2322	0.262458	1	FALSE	0
YBR056W-A	-0.468318	5.88641	0.2628	1	FALSE	0
YER107W-A	0.516392	2.92466	0.262911	1	FALSE	0
YCR098C	-0.495358	3.67166	0.262917	1	FALSE	0
YJL009W	0.482128	4.1723	0.263247	1	FALSE	0
YJL149W	-0.470881	5.14661	0.263247	1	FALSE	0
YGL184C	0.502614	3.35715	0.26341	1	FALSE	0
YBL062W	-0.506442	2.86285	0.263958	1	FALSE	0
YOL121C	0.459971	8.09075	0.264562	1	FALSE	0
YGL135W	0.458876	9.81123	0.26463	1	FALSE	0
YOR216C	0.466737	5.51883	0.264703	1	FALSE	0
YLR465C	4.82209	-2.29968	0.264706	1	FALSE	0
YBL008W-A	4.72069	-2.34611	0.264706	1	FALSE	0
YLR184W	4.72069	-2.34611	0.264706	1	FALSE	0
YMR326C	4.72069	-2.34611	0.264706	1	FALSE	0
YBR103C-A	-4.57121	-2.35604	0.264706	1	FALSE	0
YNL067W-A	-4.57121	-2.35604	0.264706	1	FALSE	0
YOR329W-A	-4.57121	-2.35604	0.264706	1	FALSE	0
YHR170W	0.462615	6.54049	0.264768	1	FALSE	0
YCR024C-B	0.463722	6.13314	0.265076	1	FALSE	0
YLR399C	-0.460739	7.18587	0.265141	1	FALSE	0
YHR079C	-0.463328	6.20313	0.265289	1	FALSE	0
YLR027C	0.459596	7.75952	0.265345	1	FALSE	0
YCL007C	0.598249	1.32822	0.265717	1	FALSE	0
YLR293C	0.458258	8.80002	0.265744	1	FALSE	0
YMR142C	0.457743	9.97404	0.265757	1	FALSE	0
YOL091W	-0.536442	2.16112	0.266088	1	FALSE	0
YGL055W	-0.459268	7.22283	0.266593	1	FALSE	0
YDL050C	0.473062	4.44245	0.2666	1	FALSE	0
YOR207C	-0.460742	6.4972	0.266908	1	FALSE	0
YML060W	0.509996	2.76575	0.267562	1	FALSE	0
YKR004C	-0.471171	4.84748	0.267782	1	FALSE	0
YHR007C-A	-0.534444	2.37678	0.267887	1	FALSE	0
YPR120C	0.47318	4.42506	0.268291	1	FALSE	0
YBR261C	0.464166	5.36416	0.268526	1	FALSE	0
YDR409W	-0.461806	5.76813	0.268669	1	FALSE	0
YPR184W	-0.455081	9.52541	0.268697	1	FALSE	0
YBR196C-B	-0.498025	3.22194	0.268813	1	FALSE	0
YPR060C	0.464619	5.31488	0.268922	1	FALSE	0
YJR071W	0.524252	2.68598	0.268949	1	FALSE	0
YKR013W	0.456534	7.12438	0.269597	1	FALSE	0
YER172C	-0.457184	6.84537	0.269609	1	FALSE	0
YGR289C	-0.458283	6.4192	0.269723	1	FALSE	0
YDL244W	0.505974	2.84059	0.269833	1	FALSE	0
YPR104C	-0.463129	5.30508	0.269874	1	FALSE	0
YBR084W	0.457165	6.63847	0.270132	1	FALSE	0
YDR208W	-0.456919	6.73353	0.270182	1	FALSE	0
YPL226W	0.455272	7.3585	0.27047	1	FALSE	0
YGR268C	-0.455901	6.98631	0.270609	1	FALSE	0
YKL162C-A	-0.715072	0.612607	0.270736	1	FALSE	0
YOR306C	-0.459326	5.79801	0.27085	1	FALSE	0
YJL005W	-0.453369	8.54876	0.271054	1	FALSE	0
YOR384W	-0.457337	6.31866	0.271067	1	FALSE	0
YDR023W	0.452825	8.87145	0.271386	1	FALSE	0
YNR066C	-0.468423	4.58267	0.271571	1	FALSE	0
YJL121C	0.455383	6.7782	0.271613	1	FALSE	0
YPL120W	-0.460797	5.44316	0.271817	1	FALSE	0
YOR337W	0.482708	3.79277	0.271862	1	FALSE	0
YLR183C	0.474668	4.31067	0.272247	1	FALSE	0
YPL016W	-0.456575	5.90687	0.272457	1	FALSE	0
YLR409C	0.46232	5.13058	0.272473	1	FALSE	0
YNL200C	0.452248	8.06177	0.27267	1	FALSE	0
YNL178W	0.450899	10.3963	0.272837	1	FALSE	0
YNR003C	0.459341	5.62564	0.272876	1	FALSE	0
YCR081W	-0.458584	5.65851	0.273215	1	FALSE	0
YIL096C	0.487298	3.20597	0.273554	1	FALSE	0
YNL103W-A	1.5299	-1.24389	0.274268	1	FALSE	0
YBR298C-A	1.47821	-1.27202	0.274268	1	FALSE	0
YIL047C	-0.454901	6.14545	0.274298	1	FALSE	0
YAR071W	0.453823	6.38887	0.274432	1	FALSE	0
YOL120C	0.449285	10.2603	0.274581	1	FALSE	0
YOL124C	0.477373	3.76293	0.27463	1	FALSE	0
YAL046C	0.466933	4.50424	0.274794	1	FALSE	0
YLR385C	-0.605493	1.36978	0.274841	1	FALSE	0
YNR068C	-0.469826	4.18495	0.275481	1	FALSE	0
YBL026W	-0.451552	6.77449	0.275724	1	FALSE	0
YIL158W	0.461297	4.93535	0.276717	1	FALSE	0
YMR085W	-0.456672	5.45701	0.276737	1	FALSE	0
YPL168W	-0.449588	6.90727	0.27747	1	FALSE	0
YIR004W	-0.448838	7.26355	0.277494	1	FALSE	0
YER044C	0.448826	7.12995	0.277731	1	FALSE	0
YDR256C	-0.457946	4.92234	0.278047	1	FALSE	0
YKL033W-A	-0.448335	7.21855	0.278119	1	FALSE	0
YER090W	0.448357	7.04644	0.278411	1	FALSE	0
YML093W	0.453227	5.70103	0.27913	1	FALSE	0
YAR019W-A	-0.837488	0.041427	0.279245	1	FALSE	0
YDL240W	-0.454546	5.26107	0.279622	1	FALSE	0
YLR124W	-0.482143	3.25622	0.279752	1	FALSE	0
YNL259C	-0.445673	7.50149	0.280464	1	FALSE	0
YNR062C	-0.476561	3.41491	0.280725	1	FALSE	0
YLL035W	0.481018	3.3081	0.280972	1	FALSE	0
YMR252C	-0.450193	5.62889	0.281064	1	FALSE	0
YDR038C	-0.445525	7.00676	0.281588	1	FALSE	0
YNL103W	-0.44809	6.07513	0.281834	1	FALSE	0
YIR020C-B	0.485632	3.22994	0.281861	1	FALSE	0
YHR096C	-0.447807	6.05841	0.282211	1	FALSE	0
YOL052C-A	-0.442796	8.66134	0.282262	1	FALSE	0
YDL071C	-0.559205	1.6762	0.282299	1	FALSE	0
YLR356W	0.446384	6.34095	0.28253	1	FALSE	0
YLR129W	0.449813	5.57332	0.282543	1	FALSE	0
YLR407W	0.470313	3.71081	0.282574	1	FALSE	0
YDL151C	0.471657	3.62778	0.282899	1	FALSE	0
YNL263C	0.444981	6.46319	0.283622	1	FALSE	0
YCR018C-A	0.446033	6.15311	0.283627	1	FALSE	0
YGR073C	0.599583	1.3971	0.283816	1	FALSE	0
YJL148W	0.449571	5.47876	0.284039	1	FALSE	0
YPR005C	-0.447886	5.64984	0.284536	1	FALSE	0
YJL191W	0.443989	6.50124	0.284571	1	FALSE	0
YOR113W	-0.442065	7.24113	0.284833	1	FALSE	0
YIL078W	0.43979	9.26301	0.285159	1	FALSE	0
YMR206W	-0.444869	6.09703	0.285208	1	FALSE	0
YIL131C	0.459559	4.04507	0.285445	1	FALSE	0
YLL011W	0.460876	4.06227	0.285747	1	FALSE	0
YBR069C	-0.440615	7.53376	0.28589	1	FALSE	0
YAR029W	-0.564095	1.50344	0.286103	1	FALSE	0
YMR073C	0.449862	4.96406	0.286251	1	FALSE	0
YEL053C	-0.446047	5.69233	0.286295	1	FALSE	0
YGL076C	0.438182	10.4053	0.286538	1	FALSE	0
YER102W	0.438574	9.1389	0.28655	1	FALSE	0
YOR247W	0.440644	7.01409	0.286814	1	FALSE	0
YGR145W	0.448443	5.21818	0.286865	1	FALSE	0
YBR187W	0.439883	7.36231	0.286944	1	FALSE	0
YNL075W	0.452203	4.85997	0.286994	1	FALSE	0
YGL030W	0.437569	10.5381	0.287183	1	FALSE	0
YHR003C	0.444503	5.68901	0.287248	1	FALSE	0
YPL086C	0.444641	5.63185	0.287285	1	FALSE	0
YBL103C	-0.443612	5.91785	0.287391	1	FALSE	0
YMR023C	-0.448107	4.99472	0.287557	1	FALSE	0
YDR312W	0.464741	3.55302	0.287723	1	FALSE	0
YMR202W	0.441201	6.37654	0.28802	1	FALSE	0
YGR269W	-0.494436	2.75503	0.288135	1	FALSE	0
YPR095C	-0.441645	6.13009	0.288568	1	FALSE	0
YMR040W	-0.447889	5.08953	0.289071	1	FALSE	0
YJR086W	-0.441659	5.9513	0.289356	1	FALSE	0
YML103C	-0.438485	6.89919	0.2895	1	FALSE	0
YEL059W	-0.546071	1.70127	0.289781	1	FALSE	0
YPL184C	-0.438994	6.42036	0.290355	1	FALSE	0
YDR242W	-0.446643	5.02828	0.290466	1	FALSE	0
YNL302C	0.434821	9.52087	0.290504	1	FALSE	0
YEL011W	-0.434211	10.6005	0.290876	1	FALSE	0
YGR060W	0.436669	7.03903	0.291117	1	FALSE	0
YGL006W	-0.434804	8.47316	0.291159	1	FALSE	0
YJL177W	0.434517	8.57457	0.291378	1	FALSE	0
YPR061C	-0.452296	4.34368	0.291523	1	FALSE	0
YGL254W	-0.446755	4.73832	0.291537	1	FALSE	0
YPL090C	0.433618	9.23898	0.29196	1	FALSE	0
YBR068C	-0.43322	9.36195	0.292354	1	FALSE	0
YJL147C	-0.463472	3.87705	0.292495	1	FALSE	0
YDL246C	0.453079	4.01723	0.292724	1	FALSE	0
YLR134W	-0.464286	3.63744	0.293081	1	FALSE	0
YLR006C	-0.436248	6.50093	0.293106	1	FALSE	0
YOL039W	0.431992	10.1661	0.293433	1	FALSE	0
YHL042W	0.469153	3.50011	0.293441	1	FALSE	0
YBR118W	0.431353	13.0614	0.293822	1	FALSE	0
YIL126W	-0.43383	7.18766	0.293984	1	FALSE	0
YGL026C	0.43271	7.84969	0.294112	1	FALSE	0
YPL260W	-0.433908	7.01069	0.294284	1	FALSE	0
YEL040W	0.433576	7.07382	0.294463	1	FALSE	0
YDR033W	0.430893	9.81367	0.294761	1	FALSE	0
YNL244C	0.431451	8.23655	0.29508	1	FALSE	0
YDR169C-A	-0.480087	2.73143	0.295117	1	FALSE	0
YPL256C	0.439813	5.33456	0.295172	1	FALSE	0
YPL093W	0.44114	5.22128	0.295214	1	FALSE	0
YHR032W-A	0.484334	2.46508	0.295841	1	FALSE	0
YIL132C	0.461398	3.53549	0.296018	1	FALSE	0
YHR122W	0.443725	4.6142	0.296025	1	FALSE	0
YMR019W	-0.437741	5.42987	0.296238	1	FALSE	0
YHL020C	-0.432916	6.64248	0.296358	1	FALSE	0
YNL242W	-0.432926	6.63847	0.296358	1	FALSE	0
YGL192W	-0.431962	6.78702	0.29701	1	FALSE	0
YDR375C	-0.434325	6.0339	0.297046	1	FALSE	0
YDL014W	0.429223	8.16651	0.297644	1	FALSE	0
YEL054C	0.428538	8.76673	0.297906	1	FALSE	0
YKL079W	-0.432938	6.17036	0.297998	1	FALSE	0
YDL039C	-0.433827	5.66369	0.29808	1	FALSE	0
YHL015W	0.427641	10.3427	0.298261	1	FALSE	0
YHR215W	0.429171	7.62722	0.298376	1	FALSE	0
YER131W	0.427371	9.37561	0.298881	1	FALSE	0
YDR510C-A	-0.648572	0.714465	0.299089	1	FALSE	0
YJL002C	0.428213	7.87303	0.299114	1	FALSE	0
YJL127C	-0.435486	5.41216	0.29913	1	FALSE	0
YKL181W	0.428105	7.92789	0.299168	1	FALSE	0
YLR099C	-0.436271	5.04684	0.299377	1	FALSE	0
YDL117W	-0.431991	5.91283	0.30022	1	FALSE	0
YDR006C	-0.428455	6.99427	0.300418	1	FALSE	0
YLR185W	0.426659	8.20417	0.300492	1	FALSE	0
YGL156W	-0.428199	7.00274	0.300686	1	FALSE	0
YNL040W	-0.430441	5.76304	0.301444	1	FALSE	0
YHR199C-A	-0.449999	3.68524	0.301604	1	FALSE	0
YNL061W	0.428442	6.50011	0.301748	1	FALSE	0
YOR051C	0.427563	6.82061	0.301802	1	FALSE	0
YBR148W	0.448515	3.81237	0.302509	1	FALSE	0
YDR320C-A	-0.426573	6.81803	0.302983	1	FALSE	0
YDR161W	0.429599	5.62322	0.303044	1	FALSE	0
YNL162W	0.423919	8.51798	0.303313	1	FALSE	0
YDR418W	0.423856	8.47811	0.303418	1	FALSE	0
YMR165C	-0.426179	6.77185	0.303553	1	FALSE	0
YHL019C	-0.427293	6.22883	0.304098	1	FALSE	0
YBR008C	-0.431192	5.05302	0.304194	1	FALSE	0
YMR109W	-0.423923	7.64845	0.304307	1	FALSE	0
YHR193C	0.422608	9.23822	0.304346	1	FALSE	0
YDR014W-A	-0.553561	1.73758	0.304427	1	FALSE	0
YPR044C	0.422764	7.99641	0.305138	1	FALSE	0
YGL086W	-0.426773	6.09398	0.30525	1	FALSE	0
YBL092W	0.421412	9.76119	0.305495	1	FALSE	0
YGL099W	0.432243	5.30994	0.305511	1	FALSE	0
YNR050C	0.424958	6.46497	0.305807	1	FALSE	0
YPL128C	-0.440257	4.40008	0.305816	1	FALSE	0
YJL175W	-0.455282	3.30607	0.306052	1	FALSE	0
YPR144C	0.429791	5.23402	0.306559	1	FALSE	0
YJR136C	-0.440871	4.32209	0.306764	1	FALSE	0
YDL035C	-0.424012	6.46612	0.306948	1	FALSE	0
YFL037W	0.420901	8.13362	0.307116	1	FALSE	0
YDR502C	0.423115	6.63727	0.307362	1	FALSE	0
YPR153W	0.453615	3.63701	0.307452	1	FALSE	0
YDR064W	0.41967	9.74064	0.307499	1	FALSE	0
YPL042C	-0.425323	5.69209	0.307607	1	FALSE	0
YBR138C	0.428417	5.37211	0.307731	1	FALSE	0
YOR133W	0.419269	10.525	0.307749	1	FALSE	0
YGR130C	-0.41965	9.09113	0.30782	1	FALSE	0
YBR166C	0.426396	5.81251	0.307985	1	FALSE	0
YPL207W	0.422688	6.54948	0.308119	1	FALSE	0
YMR215W	0.421597	6.69012	0.308944	1	FALSE	0
YPL044C	0.483973	2.46159	0.309082	1	FALSE	0
YNL339C	-0.420351	7.23264	0.309114	1	FALSE	0
YLR075W	0.417811	11.1433	0.309326	1	FALSE	0
YLR150W	0.417892	10.4031	0.309361	1	FALSE	0
YDL228C	0.419267	7.69315	0.309539	1	FALSE	0
YDR031W	-0.419395	7.59361	0.309572	1	FALSE	0
YGR094W	0.418216	8.78167	0.309649	1	FALSE	0
YMR168C	-0.427409	5.23754	0.310123	1	FALSE	0
YDR450W	0.417268	9.73115	0.310271	1	FALSE	0
YFL031C-A	-0.431994	4.55317	0.311003	1	FALSE	0
YPR002C-A	0.425539	5.46676	0.311066	1	FALSE	0
YGR161W-C	-0.426247	5.10063	0.311463	1	FALSE	0
YIL013C	-0.422957	5.42373	0.311654	1	FALSE	0
YIL066C	-0.440955	3.82202	0.311793	1	FALSE	0
YHR082C	-0.417481	7.52699	0.311886	1	FALSE	0
YNL029C	0.434821	4.27855	0.312047	1	FALSE	0
YGL005C	-0.416988	7.74873	0.31212	1	FALSE	0
YLR354C	0.415583	9.55938	0.312287	1	FALSE	0
YDR274C	0.511636	1.91768	0.312299	1	FALSE	0
YOR293C-A	1.01426	-0.758827	0.312308	1	FALSE	0
YPL152W-A	1.01426	-0.758827	0.312308	1	FALSE	0
YMR058W	-0.41624	8.28955	0.312351	1	FALSE	0
YDL083C	0.414979	9.52157	0.313004	1	FALSE	0
YOL064C	0.420048	6.04159	0.313069	1	FALSE	0
YDR009W	-0.42913	4.49934	0.313307	1	FALSE	0
YPL160W	0.41582	7.82432	0.313343	1	FALSE	0
YML028W	0.414248	10.1703	0.313641	1	FALSE	0
YIR020C	-0.453952	3.02065	0.313918	1	FALSE	0
YNL225C	-0.422434	5.62716	0.313946	1	FALSE	0
YMR060C	0.424031	4.93174	0.313988	1	FALSE	0
YJL213W	-0.4204	5.83103	0.314221	1	FALSE	0
YHR099W	-0.415157	7.54819	0.314547	1	FALSE	0
YBR223C	-0.421571	5.56472	0.314589	1	FALSE	0
YBL037W	-0.418972	5.95447	0.31481	1	FALSE	0
YHR165C	-0.414919	7.22468	0.31541	1	FALSE	0
YMR242C	0.413013	9.09723	0.315496	1	FALSE	0
YEL023C	-0.42207	5.04477	0.315517	1	FALSE	0
YNL120C	-0.583094	1.0659	0.31585	1	FALSE	0
YBR023C	-0.41574	6.62963	0.315942	1	FALSE	0
YPR042C	-0.414499	7.09649	0.31617	1	FALSE	0
YNL102W	0.42659	4.71798	0.316273	1	FALSE	0
YGR200C	0.417085	6.03034	0.316543	1	FALSE	0
YLR443W	-0.422283	4.95933	0.316574	1	FALSE	0
YPL054W	-0.422681	5.17248	0.316767	1	FALSE	0
YGR285C	0.411479	9.45539	0.317117	1	FALSE	0
YNL090W	0.427772	4.36619	0.317275	1	FALSE	0
YHR097C	-0.411521	8.75721	0.317466	1	FALSE	0
YDR255C	-0.416768	5.8184	0.318116	1	FALSE	0
YCL044C	-0.423729	4.94548	0.318375	1	FALSE	0
YAL067C	0.476839	2.14589	0.318585	1	FALSE	0
YPR016W-A	0.498584	1.78182	0.318646	1	FALSE	0
YBR277C	0.492499	2.01413	0.318673	1	FALSE	0
YBR160W	0.413803	6.41736	0.318823	1	FALSE	0
YML063W	0.409807	9.41914	0.319097	1	FALSE	0
YOR176W	0.409828	8.11318	0.320003	1	FALSE	0
YNL139C	-0.411287	6.95018	0.320268	1	FALSE	0
YER052C	0.413499	6.11078	0.320365	1	FALSE	0
YGR271W	-0.41202	6.57107	0.320468	1	FALSE	0
YJR124C	0.421978	4.47043	0.320618	1	FALSE	0
YCR043C	0.424048	4.45942	0.320689	1	FALSE	0
YGL227W	-0.409869	7.51234	0.320794	1	FALSE	0
YBR025C	0.40823	9.57858	0.320891	1	FALSE	0
YER156C	0.410187	7.18343	0.320992	1	FALSE	0
YNL237W	-0.414565	5.77593	0.321301	1	FALSE	0
YJL079C	0.408284	8.69998	0.321303	1	FALSE	0
YBL076C	0.408089	8.73767	0.321507	1	FALSE	0
YGL189C	0.407453	9.86227	0.321709	1	FALSE	0
YDL208W	0.410897	6.55134	0.321784	1	FALSE	0
YBR070C	0.416875	5.08093	0.321895	1	FALSE	0
YLR047C	-0.415481	5.37454	0.322156	1	FALSE	0
YDR522C	0.43599	3.59001	0.322557	1	FALSE	0
YDR087C	0.414577	5.45669	0.322867	1	FALSE	0
YHR154W	0.417014	4.80186	0.322901	1	FALSE	0
YJL115W	0.41631	5.25941	0.32295	1	FALSE	0
YGR249W	-0.409616	6.57493	0.323283	1	FALSE	0
YCR014C	-0.419849	4.43989	0.323301	1	FALSE	0
YGL261C	1.14077	-1.06661	0.323452	1	FALSE	0
YJL150W	-0.993157	-1.0771	0.323452	1	FALSE	0
YDR184C	0.442741	3.01148	0.323567	1	FALSE	0
YDR413C	0.422954	4.37125	0.3238	1	FALSE	0
YEL001C	0.407341	7.45811	0.323839	1	FALSE	0
YBR004C	-0.409935	6.15022	0.32447	1	FALSE	0
YLR032W	0.417587	4.84641	0.324488	1	FALSE	0
YMR207C	-0.410644	5.7554	0.325024	1	FALSE	0
YOR009W	-0.422324	4.30644	0.325694	1	FALSE	0
YJR035W	-0.411008	5.73522	0.32572	1	FALSE	0
YNL002C	0.407548	6.55038	0.325743	1	FALSE	0
YIR021W-A	-1.37772	-1.57907	0.325869	1	FALSE	0
YMR242W-A	-1.37772	-1.57907	0.325869	1	FALSE	0
YPL251W	0.521586	1.72742	0.32589	1	FALSE	0
YPL081W	0.408072	6.29196	0.326022	1	FALSE	0
YMR003W	-0.431624	3.69808	0.32607	1	FALSE	0
YNR002C	-0.410089	5.80573	0.326079	1	FALSE	0
YNL247W	0.405456	7.4091	0.326164	1	FALSE	0
YMR273C	-0.408284	6.19746	0.326224	1	FALSE	0
YHR095W	0.555628	0.958754	0.326475	1	FALSE	0
YKR008W	-0.407463	6.37265	0.326518	1	FALSE	0
YPR170C	0.558089	1.22608	0.326867	1	FALSE	0
YPL079W	0.403191	8.87994	0.327236	1	FALSE	0
YGR069W	-0.414763	4.945	0.327307	1	FALSE	0
YFR015C	-0.402459	11.07	0.327396	1	FALSE	0
YPR169W-A	-0.915777	-0.297279	0.327413	1	FALSE	0
YGL089C	0.40276	9.44468	0.327454	1	FALSE	0
YHR063W-A	0.415495	5.00037	0.327603	1	FALSE	0
YOR252W	0.416912	4.71928	0.327683	1	FALSE	0
YPL058C	-0.406149	6.43979	0.32784	1	FALSE	0
YOL023W	-0.408457	5.85715	0.328003	1	FALSE	0
YBR031W	0.40193	11.0982	0.328023	1	FALSE	0
YDL128W	0.404468	7.02199	0.328124	1	FALSE	0
YJL207C	-0.404417	6.90309	0.328521	1	FALSE	0
YJR064W	0.40422	6.82467	0.328908	1	FALSE	0
YGL190C	-0.403235	7.21757	0.329217	1	FALSE	0
YOL034W	-0.415633	4.76881	0.32922	1	FALSE	0
YOR186W	-0.455513	2.67037	0.32997	1	FALSE	0
YNL058C	0.405009	6.17479	0.330127	1	FALSE	0
YGR149W	-0.403974	6.49022	0.330261	1	FALSE	0
YOR264W	-0.404734	6.20258	0.330424	1	FALSE	0
YGR034W	0.40038	8.88465	0.330609	1	FALSE	0
YDR078C	-0.412173	4.88603	0.330729	1	FALSE	0
YHR174W	0.399532	13.5406	0.330746	1	FALSE	0
YPL201C	-0.468693	2.57919	0.33089	1	FALSE	0
YBR177C	0.40059	8.12363	0.330994	1	FALSE	0
YER066W	0.420263	4.08201	0.331062	1	FALSE	0
YGR088W	0.399692	9.61793	0.331071	1	FALSE	0
YAL012W	0.401341	7.38777	0.331126	1	FALSE	0
YLR058C	0.39949	10.014	0.331181	1	FALSE	0
YDR265W	-0.404191	6.14415	0.331317	1	FALSE	0
YHR025W	0.40057	7.7833	0.331433	1	FALSE	0
YNL282W	0.418564	4.15331	0.331755	1	FALSE	0
YNL179C	-0.453129	2.4825	0.331909	1	FALSE	0
YER074W	0.399329	8.82881	0.331912	1	FALSE	0
YMR104C	-0.399074	8.64376	0.332366	1	FALSE	0
YHR093W	-0.460353	2.43128	0.332461	1	FALSE	0
YEL034C-A	0.399216	8.27795	0.332493	1	FALSE	0
YBR112C	-0.399746	7.3723	0.333111	1	FALSE	0
YHR203C	0.398046	9.1561	0.33327	1	FALSE	0
YKL131W	0.464833	2.31581	0.333659	1	FALSE	0
YER167W	-0.400924	6.52336	0.333811	1	FALSE	0
YIL067C	-0.404437	5.52901	0.333852	1	FALSE	0
YGL124C	-0.402149	6.11037	0.333912	1	FALSE	0
YKR066C	0.397947	8.25656	0.33405	1	FALSE	0
YJL195C	-0.741969	0.024166	0.334166	1	FALSE	0
YBR196C-A	-0.45611	2.63855	0.334496	1	FALSE	0
YOR248W	0.404385	5.44545	0.334498	1	FALSE	0
YBL064C	0.398258	7.54999	0.334571	1	FALSE	0
YBR131W	-0.417014	4.06217	0.334674	1	FALSE	0
YML050W	-0.409667	4.59079	0.334879	1	FALSE	0
YBR135W	0.415408	4.2441	0.334995	1	FALSE	0
YOR195W	-0.407085	4.84909	0.335092	1	FALSE	0
YOR312C	0.39646	8.93003	0.335324	1	FALSE	0
YHR158C	-0.399103	6.73239	0.335367	1	FALSE	0
YOR269W	-0.425963	3.47854	0.335373	1	FALSE	0
YER079W	-0.399201	6.64416	0.335509	1	FALSE	0
YJL192C	0.399233	6.54756	0.335709	1	FALSE	0
YNL106C	-0.40294	5.449	0.335736	1	FALSE	0
YCR083W	0.404221	5.40741	0.335753	1	FALSE	0
YNL033W	-0.423324	3.74961	0.335769	1	FALSE	0
YOL015W	-0.407356	4.78945	0.336057	1	FALSE	0
YOR134W	-0.401022	5.70506	0.336244	1	FALSE	0
YKL094W	0.396763	7.54582	0.336391	1	FALSE	0
YOL163W	0.494685	2.07068	0.336518	1	FALSE	0
YML007C-A	0.54826	1.26026	0.336731	1	FALSE	0
YNL078W	-0.397783	6.6093	0.337333	1	FALSE	0
YDR141C	-0.396307	7.2851	0.337445	1	FALSE	0
YGL034C	-0.558555	1.11744	0.337447	1	FALSE	0
YJR138W	-0.39998	5.89289	0.33755	1	FALSE	0
YEL025C	-0.397751	6.51075	0.337689	1	FALSE	0
YBR051W	-0.42342	3.75292	0.337721	1	FALSE	0
YNL062C	0.404857	5.1613	0.337749	1	FALSE	0
YDR374C	0.543588	0.999892	0.338089	1	FALSE	0
YKL005C	0.397488	6.38808	0.338363	1	FALSE	0
YLR167W	0.393268	11.3787	0.338488	1	FALSE	0
YER137W-A	-0.589675	0.852942	0.338581	1	FALSE	0
YMR041C	-0.404437	4.9602	0.338853	1	FALSE	0
YDR025W	0.39352	8.58736	0.33915	1	FALSE	0
YGR050C	0.432858	3.06088	0.339214	1	FALSE	0
YNL123W	0.397035	6.21812	0.339558	1	FALSE	0
YBL005W	-0.395708	6.66573	0.339684	1	FALSE	0
YJR143C	0.393676	7.83714	0.339731	1	FALSE	0
YDR412W	0.40993	4.37959	0.339739	1	FALSE	0
YJR106W	-0.397999	5.90503	0.339887	1	FALSE	0
YOR290C	-0.393612	7.71159	0.34001	1	FALSE	0
YLL060C	-0.403059	4.9434	0.340065	1	FALSE	0
YOR156C	-0.400534	5.3922	0.340065	1	FALSE	0
YJL169W	0.48898	1.78238	0.34019	1	FALSE	0
YOR167C	0.392207	9.28833	0.340323	1	FALSE	0
YAL034C	-0.394842	6.8017	0.340351	1	FALSE	0
YDR467C	-0.441189	2.99379	0.340413	1	FALSE	0
YJR021C	-0.396258	6.20811	0.340625	1	FALSE	0
YMR032W	0.400554	5.45076	0.34091	1	FALSE	0
YDR526C	0.471019	2.15057	0.341294	1	FALSE	0
YGR098C	-0.399827	5.31678	0.341583	1	FALSE	0
YOR388C	0.4264	3.23944	0.342127	1	FALSE	0
YGL202W	0.391084	8.35982	0.342334	1	FALSE	0
YNL230C	-0.396885	5.37114	0.342556	1	FALSE	0
YLR348C	-0.39532	6.02311	0.342576	1	FALSE	0
YKR097W	-0.40837	4.15529	0.342714	1	FALSE	0
YML128C	0.389507	10.6779	0.343217	1	FALSE	0
YPR102C	0.389812	9.11424	0.343362	1	FALSE	0
YOR092W	-0.392637	6.66106	0.343455	1	FALSE	0
YDR381C-A	-0.390384	8.0454	0.343543	1	FALSE	0
YHR054C	0.397151	5.29207	0.343554	1	FALSE	0
YGR177C	0.411205	3.9382	0.343845	1	FALSE	0
YOR293W	0.38913	8.88603	0.34434	1	FALSE	0
YPL266W	0.399332	4.9177	0.344353	1	FALSE	0
YOL165C	0.948754	-0.594076	0.345267	1	FALSE	0
YEL010W	0.794224	-0.588154	0.345267	1	FALSE	0
YLR213C	-0.417789	3.58609	0.345276	1	FALSE	0
YNL316C	0.403929	4.42332	0.345472	1	FALSE	0
YFL014W	0.387859	9.38844	0.345641	1	FALSE	0
YBR161W	0.394222	5.49908	0.345672	1	FALSE	0
YMR201C	-0.397185	4.97193	0.34591	1	FALSE	0
YBL067C	-0.392563	5.99467	0.346087	1	FALSE	0
YCL037C	-0.440968	2.47557	0.346187	1	FALSE	0
YPR110C	0.389965	6.69794	0.346579	1	FALSE	0
YHL015W-A	-0.474298	2.17129	0.34678	1	FALSE	0
YHR161C	-0.388034	7.68275	0.346927	1	FALSE	0
YDL213C	0.391268	6.12252	0.347014	1	FALSE	0
YOL105C	-0.395154	5.18425	0.347605	1	FALSE	0
YKL004W	0.392378	5.72274	0.347904	1	FALSE	0
YPR142C	0.466484	2.1002	0.348024	1	FALSE	0
YDL060W	0.393562	5.40137	0.348035	1	FALSE	0
YJR047C	0.402324	4.57951	0.34806	1	FALSE	0
YDR166C	-0.388936	6.63437	0.348099	1	FALSE	0
YPL032C	-0.388817	6.67732	0.348117	1	FALSE	0
YHL032C	-0.38714	7.53968	0.348261	1	FALSE	0
YOL010W	0.403255	4.35932	0.348348	1	FALSE	0
YLR187W	-0.402252	4.4067	0.348601	1	FALSE	0
YFL067W	0.484817	1.71181	0.348623	1	FALSE	0
YOL089C	-0.391265	5.48935	0.349126	1	FALSE	0
YOL113W	-0.387185	7.01407	0.349247	1	FALSE	0
YML031C-A	-0.555145	1.02619	0.349386	1	FALSE	0
YER020W	-0.384996	8.34232	0.349918	1	FALSE	0
YNL336W	0.386627	6.95953	0.350024	1	FALSE	0
YGR248W	0.384896	8.24393	0.35012	1	FALSE	0
YJR091C	-0.385463	7.66732	0.350147	1	FALSE	0
YBL097W	-0.414886	3.57611	0.350188	1	FALSE	0
YER008C	-0.386136	7.1687	0.350205	1	FALSE	0
YOL005C	0.388296	6.23095	0.35024	1	FALSE	0
YDR379W	-0.387314	6.56538	0.350329	1	FALSE	0
YKL104C	0.384479	8.23463	0.350649	1	FALSE	0
YIR028W	-0.412725	3.63219	0.35113	1	FALSE	0
YKR039W	-0.388578	5.92587	0.351341	1	FALSE	0
YGR217W	-0.39057	5.34589	0.351605	1	FALSE	0
YDL200C	-0.397726	4.48588	0.351768	1	FALSE	0
YOR181W	-0.384355	7.32572	0.352112	1	FALSE	0
YIR030W-A	0.484545	1.89596	0.352348	1	FALSE	0
YAL018C	0.689714	-0.197422	0.352653	1	FALSE	0
YOR025W	0.391833	5.04004	0.353093	1	FALSE	0
YJR033C	-0.385107	6.53894	0.353165	1	FALSE	0
YBR289W	-0.38568	6.18597	0.353758	1	FALSE	0
YLR205C	-0.393737	4.50553	0.353769	1	FALSE	0
YOR333C	-0.636177	0.540753	0.353878	1	FALSE	0
YLR392C	-0.38617	6.00798	0.353937	1	FALSE	0
YPL222W	-0.383771	6.83819	0.353949	1	FALSE	0
YCR013C	0.380731	10.895	0.354132	1	FALSE	0
YLR256W	-0.381327	8.50327	0.354373	1	FALSE	0
YBR191W-A	0.649152	0.341591	0.354836	1	FALSE	0
YFL010W-A	0.390372	5.17992	0.354898	1	FALSE	0
YOL137W	0.38855	5.11935	0.355074	1	FALSE	0
YPR093C	-0.386901	5.46697	0.355637	1	FALSE	0
YPL022W	-0.382476	6.76968	0.355761	1	FALSE	0
YFL054C	-0.381867	6.95274	0.356045	1	FALSE	0
YKL001C	0.389166	5.08622	0.356082	1	FALSE	0
YMR208W	0.383834	6.12466	0.356243	1	FALSE	0
YKL155C	0.386575	5.42031	0.356434	1	FALSE	0
YFL050C	-0.388318	5.20196	0.356621	1	FALSE	0
YLL012W	0.401403	3.81122	0.356771	1	FALSE	0
YGL133W	-0.383131	6.17775	0.356982	1	FALSE	0
YKR027W	0.383122	6.12172	0.35715	1	FALSE	0
YLL055W	-0.389826	4.9359	0.357165	1	FALSE	0
YCR012W	0.378109	12.6835	0.357283	1	FALSE	0
YDL191W	0.378538	9.34164	0.357349	1	FALSE	0
YPL135W	-0.381654	6.56425	0.357413	1	FALSE	0
YMR143W	0.37845	9.36799	0.357447	1	FALSE	0
YGL234W	0.378216	9.59634	0.357647	1	FALSE	0
YOR014W	-0.378972	8.05749	0.35779	1	FALSE	0
YHR145C	-0.522506	1.19042	0.357983	1	FALSE	0
YDR304C	0.378304	8.40734	0.35826	1	FALSE	0
YPR080W	0.37732	12.0803	0.358319	1	FALSE	0
YPR008W	-0.378914	7.60479	0.358475	1	FALSE	0
YPR164W	-0.382278	5.73746	0.358517	1	FALSE	0
YER103W	-0.377769	8.96614	0.358536	1	FALSE	0
YDR069C	-0.381765	6.13563	0.358878	1	FALSE	0
YJL165C	-0.378059	7.9692	0.359051	1	FALSE	0
YAR050W	-0.389357	4.81561	0.359092	1	FALSE	0
YLR131C	0.386446	5.28392	0.359387	1	FALSE	0
YGL258W-A	0.451183	2.34287	0.359419	1	FALSE	0
YNL207W	0.386555	5.08735	0.359497	1	FALSE	0
YJR002W	0.380936	6.12807	0.359873	1	FALSE	0
YBR079C	0.376994	8.23537	0.360086	1	FALSE	0
YIR026C	0.382879	5.46695	0.360299	1	FALSE	0
YFL012W	0.52157	1.0788	0.360372	1	FALSE	0
YML026C	0.376114	9.42973	0.360388	1	FALSE	0
YGR043C	0.377198	7.7481	0.36041	1	FALSE	0
YDL016C	0.407621	3.47321	0.360501	1	FALSE	0
YHL033C	0.376058	9.04438	0.360654	1	FALSE	0
YNL170W	0.444301	2.4656	0.360976	1	FALSE	0
YKL105C	-0.378243	6.74458	0.361175	1	FALSE	0
YHL008C	-0.379018	6.42097	0.361226	1	FALSE	0
YLR076C	0.37524	10.023	0.361288	1	FALSE	0
YLR060W	0.37573	8.37493	0.361562	1	FALSE	0
YER036C	0.376414	7.56625	0.361681	1	FALSE	0
YIL051C	0.375707	8.24019	0.36172	1	FALSE	0
YNL266W	0.388851	4.29493	0.361823	1	FALSE	0
YOR091W	0.379859	5.96896	0.361954	1	FALSE	0
YLR444C	0.514054	1.45555	0.362374	1	FALSE	0
YKL078W	0.400525	3.33471	0.362495	1	FALSE	0
YIL069C	0.375032	8.32064	0.362504	1	FALSE	0
YDR367W	0.381542	5.30143	0.362549	1	FALSE	0
YIL048W	-0.377048	6.78808	0.362571	1	FALSE	0
YPL205C	-0.411287	2.9456	0.362677	1	FALSE	0
YER076W-A	-0.401872	3.4827	0.362821	1	FALSE	0
YER056C-A	0.374635	8.21547	0.363115	1	FALSE	0
YJR120W	0.405594	3.39795	0.363125	1	FALSE	0
YGR270W	-0.374768	7.69573	0.36361	1	FALSE	0
YJL212C	-0.379495	5.76508	0.363637	1	FALSE	0
YEL027W	0.373715	8.85791	0.363761	1	FALSE	0
YOR303W	0.378738	5.75965	0.36383	1	FALSE	0
YPL198W	0.375554	6.97787	0.363936	1	FALSE	0
YPL041C	0.396498	3.76994	0.36447	1	FALSE	0
YGR281W	-0.374472	7.32748	0.36461	1	FALSE	0
YHR211W	-0.386492	4.61726	0.364869	1	FALSE	0
YJR137C	-0.377628	5.86347	0.365405	1	FALSE	0
YOR363C	-0.375731	6.31825	0.365783	1	FALSE	0
YNL172W	-0.380227	5.29571	0.365799	1	FALSE	0
YKR096W	-0.374513	6.75251	0.365904	1	FALSE	0
YDR421W	-0.378499	5.71864	0.365932	1	FALSE	0
YGL016W	0.379279	5.32896	0.36605	1	FALSE	0
YIL141W	-0.965256	-0.843434	0.366109	1	FALSE	0
YMR235C	0.37341	7.10687	0.366383	1	FALSE	0
YBR243C	0.375228	6.24462	0.366636	1	FALSE	0
YLR301W	0.373615	6.78677	0.366905	1	FALSE	0
YNR009W	0.39293	3.75486	0.367162	1	FALSE	0
YML046W	-0.381612	5.0458	0.367214	1	FALSE	0
YIR017C	-0.397849	3.63206	0.367285	1	FALSE	0
YAL042C-A	0.383888	4.87258	0.367287	1	FALSE	0
YLR458W	-0.464879	1.8684	0.367409	1	FALSE	0
YFL010C	0.372665	7.01431	0.367548	1	FALSE	0
YLR339C	0.371062	8.29342	0.367621	1	FALSE	0
YBR048W	0.370423	9.3569	0.367717	1	FALSE	0
YLR244C	0.372066	7.17709	0.367957	1	FALSE	0
YKL175W	0.373336	6.54426	0.367985	1	FALSE	0
YBR294W	-0.379429	5.01145	0.368591	1	FALSE	0
YLR340W	0.369486	10.0211	0.36868	1	FALSE	0
YDR353W	0.369695	9.08903	0.368794	1	FALSE	0
YLR328W	-0.37189	6.70107	0.369417	1	FALSE	0
YIL149C	-0.370726	7.26428	0.369543	1	FALSE	0
YLR214W	0.377388	5.31467	0.369565	1	FALSE	0
YDR448W	-0.383668	4.51282	0.370186	1	FALSE	0
YOR189W	-0.373512	5.90433	0.370449	1	FALSE	0
YDL209C	0.394858	3.66796	0.370539	1	FALSE	0
YDR320C	-0.373564	5.81666	0.371338	1	FALSE	0
YML086C	0.369091	7.25576	0.371635	1	FALSE	0
YPL264C	0.390637	3.69324	0.371663	1	FALSE	0
YOR018W	-0.370523	6.49643	0.371823	1	FALSE	0
YPL274W	-0.373859	5.4005	0.37187	1	FALSE	0
YHR116W	-0.376241	5.14334	0.371945	1	FALSE	0
YER009W	0.367709	8.19822	0.372054	1	FALSE	0
YGR209C	0.36745	8.35211	0.372239	1	FALSE	0
YML131W	0.370166	6.48184	0.37227	1	FALSE	0
YIR034C	0.372181	5.85953	0.372289	1	FALSE	0
YBR045C	-0.407457	2.98166	0.372439	1	FALSE	0
YPR033C	0.368419	7.27818	0.372462	1	FALSE	0
YDR283C	-0.371112	6.12962	0.372475	1	FALSE	0
YNL249C	-0.381559	4.53726	0.373105	1	FALSE	0
YDL113C	-0.368295	7.04769	0.373152	1	FALSE	0
YDR169C	-0.369022	6.65453	0.373257	1	FALSE	0
YJL183W	0.376151	4.77876	0.37328	1	FALSE	0
YMR160W	-0.369757	6.31488	0.373466	1	FALSE	0
YKL180W	0.365853	9.58584	0.373544	1	FALSE	0
YJL136C	0.366167	8.75275	0.373582	1	FALSE	0
YCR025C	-0.494965	1.38707	0.37397	1	FALSE	0
YCL046W	0.390186	3.46272	0.37407	1	FALSE	0
YHR152W	0.370469	5.94383	0.374071	1	FALSE	0
YGR085C	0.36638	7.80524	0.374248	1	FALSE	0
YDR524C-B	0.364903	10.4775	0.37452	1	FALSE	0
YMR009W	-0.369709	6.03495	0.374711	1	FALSE	0
YLR118C	0.367722	6.67683	0.374818	1	FALSE	0
YJL080C	0.365555	8.0406	0.375028	1	FALSE	0
YBL105C	-0.365885	7.71231	0.375049	1	FALSE	0
YLR002C	0.376814	4.99061	0.375075	1	FALSE	0
YDR361C	0.370855	5.56784	0.375252	1	FALSE	0
YJR030C	0.378534	4.48576	0.375288	1	FALSE	0
YBR028C	-0.373146	5.40242	0.375318	1	FALSE	0
YNL098C	-0.365025	8.43798	0.375335	1	FALSE	0
YBR029C	0.367581	6.4556	0.375706	1	FALSE	0
YGR028W	-0.366357	7.0084	0.375762	1	FALSE	0
YPL076W	-0.368782	6.06104	0.375789	1	FALSE	0
YLR316C	-0.370984	5.37354	0.375918	1	FALSE	0
YDL121C	0.368625	6.03405	0.376031	1	FALSE	0
YFR012W-A	-0.763309	-0.122238	0.37618	1	FALSE	0
YPL113C	-0.374457	4.81032	0.376182	1	FALSE	0
YOL036W	-0.369764	5.75016	0.376483	1	FALSE	0
YHR061C	-0.385122	3.78315	0.376694	1	FALSE	0
YJL090C	-0.36918	5.43904	0.377205	1	FALSE	0
YBR275C	-0.369543	5.6212	0.377218	1	FALSE	0
YBR032W	-0.515128	1.27532	0.377498	1	FALSE	0
YOL056W	0.369697	5.50472	0.377503	1	FALSE	0
YMR238W	-0.364973	6.97694	0.377642	1	FALSE	0
YGR124W	0.362364	9.19046	0.378289	1	FALSE	0
YCR063W	-0.414698	2.40535	0.378448	1	FALSE	0
YIL089W	0.382928	3.92228	0.378505	1	FALSE	0
YOR063W	0.360995	12.5935	0.379407	1	FALSE	0
YLR358C	-0.389595	3.67131	0.379646	1	FALSE	0
YMR137C	-0.372806	4.97382	0.379682	1	FALSE	0
YHR068W	0.362618	7.3974	0.379804	1	FALSE	0
YCL050C	0.361756	8.17924	0.379849	1	FALSE	0
YER004W	0.362424	7.49957	0.379881	1	FALSE	0
YHR214W	-0.388492	3.45223	0.379899	1	FALSE	0
YGR271C-A	0.375095	4.46003	0.380625	1	FALSE	0
YIL018W	0.360159	10.7377	0.380695	1	FALSE	0
YAL032C	-0.367495	5.38058	0.380719	1	FALSE	0
YBR102C	-0.365872	5.82962	0.381466	1	FALSE	0
YIL044C	0.367032	5.28654	0.38163	1	FALSE	0
YBR171W	0.362977	6.46794	0.381672	1	FALSE	0
YAL044W-A	0.367585	5.37618	0.381697	1	FALSE	0
YGL031C	0.359403	9.38652	0.382092	1	FALSE	0
YHL018W	-0.389147	3.45768	0.382237	1	FALSE	0
YLR219W	-0.36135	6.92119	0.38253	1	FALSE	0
YPL057C	-0.35917	8.3332	0.383123	1	FALSE	0
YGR174W-A	-0.36706	5.33263	0.38316	1	FALSE	0
YIL094C	0.360403	7.08093	0.383353	1	FALSE	0
YHR137W	-0.359508	7.7277	0.383395	1	FALSE	0
YDL034W	-0.379247	4.19253	0.383399	1	FALSE	0
YOR030W	-0.363233	5.95784	0.383507	1	FALSE	0
YLR397C	0.366808	5.21499	0.383646	1	FALSE	0
YNL119W	0.371838	4.21202	0.384035	1	FALSE	0
YNR030W	0.362321	5.72581	0.384572	1	FALSE	0
YBL042C	-0.362505	5.87004	0.384905	1	FALSE	0
YDR374W-A	-0.361806	6.03943	0.384993	1	FALSE	0
YER047C	-0.361136	6.24044	0.385005	1	FALSE	0
YAR007C	0.361325	6.06699	0.385415	1	FALSE	0
YLR288C	-0.368558	4.7567	0.385465	1	FALSE	0
YGL248W	-0.358336	7.38518	0.385505	1	FALSE	0
YOR235W	-0.534151	1.00264	0.385867	1	FALSE	0
YOR325W	-0.421285	2.2363	0.385913	1	FALSE	0
YOL047C	-0.36117	5.97074	0.386154	1	FALSE	0
YIL007C	-0.364944	5.48107	0.386209	1	FALSE	0
YDR475C	-0.357839	7.34232	0.386244	1	FALSE	0
YCR031C	0.35591	10.3004	0.386417	1	FALSE	0
YBR282W	0.363095	5.34163	0.386435	1	FALSE	0
YLR337C	-0.358244	6.9355	0.386595	1	FALSE	0
YGL087C	0.359765	6.26921	0.386624	1	FALSE	0
YJR127C	-0.357374	7.41349	0.386729	1	FALSE	0
YAL063C	-0.361766	5.57089	0.387383	1	FALSE	0
YOL014W	-0.35873	6.39457	0.387591	1	FALSE	0
YDL032W	0.587877	0.461069	0.38768	1	FALSE	0
YBR124W	-0.560738	0.464673	0.38768	1	FALSE	0
YBL029W	-0.362414	5.44198	0.388313	1	FALSE	0
YPR121W	-0.376553	3.99687	0.388351	1	FALSE	0
YHR069C	0.363769	5.11049	0.388398	1	FALSE	0
YDL133W	-0.360461	5.75074	0.388472	1	FALSE	0
YIR033W	-0.358225	6.301	0.38861	1	FALSE	0
YKL197C	-0.359667	5.87012	0.388641	1	FALSE	0
YBR165W	-0.364616	5.0715	0.38869	1	FALSE	0
YGR264C	0.355885	7.14794	0.389192	1	FALSE	0
YDR063W	0.356392	6.85992	0.389198	1	FALSE	0
YDR103W	-0.357359	6.4145	0.389335	1	FALSE	0
YDR241W	-0.364168	4.76863	0.389337	1	FALSE	0
YGL127C	-0.36515	4.70696	0.38934	1	FALSE	0
YGL092W	-0.356982	6.55554	0.389355	1	FALSE	0
YOR136W	0.354852	7.77989	0.389476	1	FALSE	0
YPL083C	0.369319	4.54597	0.38957	1	FALSE	0
YOR376W-A	-0.36883	4.28118	0.389882	1	FALSE	0
YDR074W	-0.353073	11.0886	0.390062	1	FALSE	0
YOL158C	-0.354233	7.97988	0.390066	1	FALSE	0
YDL217C	-0.363744	4.88861	0.390218	1	FALSE	0
YJR092W	0.356958	6.28903	0.390265	1	FALSE	0
YLR230W	0.35795	5.58646	0.390376	1	FALSE	0
YBR145W	0.353916	7.99798	0.390447	1	FALSE	0
YCL067C	-0.355796	6.70855	0.390461	1	FALSE	0
YCR039C	-0.355796	6.70855	0.390461	1	FALSE	0
YMR181C	-0.355081	7.0688	0.39048	1	FALSE	0
YER057C	0.354236	7.62494	0.390524	1	FALSE	0
YLR225C	-0.354774	7.13796	0.390735	1	FALSE	0
YMR099C	0.354034	7.57762	0.390868	1	FALSE	0
YAL062W	-0.359012	5.73354	0.391157	1	FALSE	0
YPR041W	0.353507	7.82876	0.391206	1	FALSE	0
YPL110C	-0.356848	6.10047	0.391268	1	FALSE	0
YGL077C	0.354103	7.16335	0.391537	1	FALSE	0
YOL150C	0.516366	1.1763	0.391538	1	FALSE	0
YBR014C	0.356091	6.24197	0.391602	1	FALSE	0
YPL026C	-0.360528	5.31678	0.391685	1	FALSE	0
YAL003W	0.351818	9.62389	0.392098	1	FALSE	0
YOL077C	0.357354	5.79249	0.392326	1	FALSE	0
YML022W	0.354847	6.43943	0.392525	1	FALSE	0
YDR018C	0.359592	5.23437	0.392537	1	FALSE	0
YPL166W	-0.362432	4.88457	0.392543	1	FALSE	0
YJL102W	-0.356418	5.71921	0.392591	1	FALSE	0
YOR243C	0.354808	6.39132	0.392747	1	FALSE	0
YML094C-A	0.627904	0.23949	0.392856	1	FALSE	0
YLL018C	0.351311	9.37338	0.392884	1	FALSE	0
YLL043W	-0.352249	7.60384	0.393245	1	FALSE	0
YJR145C	0.350545	10.4423	0.393568	1	FALSE	0
YNL314W	0.361831	4.73172	0.393695	1	FALSE	0
YFL046W	0.35736	5.43655	0.393699	1	FALSE	0
YJR075W	0.35304	6.82224	0.393771	1	FALSE	0
YPL156C	-0.354141	6.26243	0.394194	1	FALSE	0
YHL019W-A	0.365289	4.48728	0.394259	1	FALSE	0
YKR090W	-0.354491	6.12028	0.394319	1	FALSE	0
YDR273W	0.36844	4.11499	0.394447	1	FALSE	0
YPR138C	-0.355218	5.75683	0.394479	1	FALSE	0
YLR120C	-0.35013	8.98607	0.394689	1	FALSE	0
YJL125C	0.361127	4.67075	0.394918	1	FALSE	0
YKL095W	-0.359084	5.11974	0.394942	1	FALSE	0
YOR220W	-0.350141	8.37802	0.395133	1	FALSE	0
YPL012W	0.357461	5.2946	0.395381	1	FALSE	0
YEL012W	-0.351126	7.22886	0.395429	1	FALSE	0
YDL127W	0.360021	4.70073	0.395624	1	FALSE	0
YFR019W	-0.350557	7.51509	0.395663	1	FALSE	0
YOL025W	-0.360205	5.12317	0.395696	1	FALSE	0
YIL104C	0.369224	3.86727	0.3957	1	FALSE	0
YGR195W	0.358209	4.99396	0.396133	1	FALSE	0
YKL164C	-0.348904	9.04098	0.39631	1	FALSE	0
YBR270C	-0.360889	4.80217	0.396336	1	FALSE	0
YGL150C	-0.349953	7.49579	0.396511	1	FALSE	0
YCR085W	0.485153	1.05879	0.396798	1	FALSE	0
YOL004W	-0.349213	7.97937	0.396809	1	FALSE	0
YCL036W	0.371412	3.77528	0.396843	1	FALSE	0
YJR148W	-0.348959	8.21895	0.396883	1	FALSE	0
YOR046C	0.351022	6.53362	0.397331	1	FALSE	0
YMR307W	0.347836	9.68408	0.397444	1	FALSE	0
YLR029C	0.347254	11.0692	0.397903	1	FALSE	0
YGL242C	0.35656	5.04161	0.398016	1	FALSE	0
YOR392W	-0.700843	-0.0370268	0.398138	1	FALSE	0
YAL016C-B	0.620084	-0.0224897	0.398138	1	FALSE	0
YIL026C	-0.35263	5.74273	0.398232	1	FALSE	0
YOL118C	-0.36748	4.16527	0.398375	1	FALSE	0
YGR138C	-0.351102	6.23353	0.398383	1	FALSE	0
YPR194C	-0.350382	6.47095	0.398464	1	FALSE	0
YKL081W	0.347169	9.30666	0.398508	1	FALSE	0
YAR035C-A	-1.72979	-1.99311	0.398816	1	FALSE	0
YOL166C	-1.72979	-1.99311	0.398816	1	FALSE	0
YJR105W	0.347636	8.05335	0.398833	1	FALSE	0
YOR361C	0.347563	8.06993	0.398913	1	FALSE	0
YLR090W	-0.351226	6.05849	0.398969	1	FALSE	0
YPL194W	-0.363519	4.03194	0.399544	1	FALSE	0
YHR160C	-0.375233	3.57032	0.399617	1	FALSE	0
YGL064C	-0.363963	3.9011	0.399753	1	FALSE	0
YGR280C	0.348726	6.74464	0.399787	1	FALSE	0
YHR189W	-0.356804	4.88471	0.399919	1	FALSE	0
YLR449W	0.348419	6.78057	0.400102	1	FALSE	0
YCL061C	-0.35258	5.29262	0.400303	1	FALSE	0
YER124C	-0.347194	7.27192	0.400652	1	FALSE	0
YJR151C	-0.355814	5.16749	0.400854	1	FALSE	0
YJL142C	-0.352908	5.16793	0.400854	1	FALSE	0
YLR320W	-0.352009	5.32902	0.401094	1	FALSE	0
YIL148W	0.345101	9.38644	0.40128	1	FALSE	0
YLR396C	-0.352144	5.25214	0.401325	1	FALSE	0
YAL031C	-0.348483	6.36192	0.401416	1	FALSE	0
YGR257C	-0.347718	6.60319	0.401626	1	FALSE	0
YGL013C	-0.34888	6.07888	0.402036	1	FALSE	0
YPL217C	0.348621	6.11496	0.402145	1	FALSE	0
YIL129C	-0.346087	7.27506	0.402147	1	FALSE	0
YLR237W	-0.358775	4.65393	0.40216	1	FALSE	0
YDL152W	-0.725796	-0.352605	0.402639	1	FALSE	0
YMR175W-A	0.634378	-0.345282	0.402639	1	FALSE	0
YNL313C	0.356431	4.58682	0.402768	1	FALSE	0
YLR333C	0.344928	7.67866	0.403	1	FALSE	0
YGR206W	-0.351185	5.00469	0.403241	1	FALSE	0
YNL293W	-0.3474	6.17923	0.403602	1	FALSE	0
YML023C	-0.349998	5.57196	0.403795	1	FALSE	0
YGR110W	-0.356146	4.4887	0.403951	1	FALSE	0
YGR081C	0.360293	4.10537	0.403958	1	FALSE	0
YJL173C	0.349646	5.32109	0.403991	1	FALSE	0
YLR266C	-0.347786	5.79871	0.404381	1	FALSE	0
YHR039C-A	0.343386	8.24657	0.404408	1	FALSE	0
YDR335W	-0.344231	7.30866	0.404607	1	FALSE	0
YPL151C	-0.346938	6.05317	0.40478	1	FALSE	0
YDL233W	-0.346446	6.14621	0.405035	1	FALSE	0
YAL007C	0.346035	6.169	0.405419	1	FALSE	0
YLR456W	-0.351544	4.89162	0.405836	1	FALSE	0
YLR265C	0.350667	4.99249	0.406071	1	FALSE	0
YBR019C	-0.349329	5.0454	0.406276	1	FALSE	0
YLR287C-A	0.34137	9.40961	0.40637	1	FALSE	0
YLL032C	-0.352564	4.97178	0.406483	1	FALSE	0
YJR001W	0.342167	7.56319	0.406948	1	FALSE	0
YNL065W	0.351474	4.76174	0.406988	1	FALSE	0
YDL180W	-0.346414	5.65323	0.40731	1	FALSE	0
YBL068W-A	0.440051	1.81832	0.407389	1	FALSE	0
YAL028W	-0.34788	5.5082	0.407421	1	FALSE	0
YEL002C	0.341316	7.95602	0.407565	1	FALSE	0
YLR289W	-0.350162	5.13146	0.407766	1	FALSE	0
YLR226W	-0.355516	4.58882	0.407876	1	FALSE	0
YER007C-A	0.343248	6.46282	0.408104	1	FALSE	0
YGL079W	0.354088	4.60358	0.408128	1	FALSE	0
YLR121C	-0.342854	6.60744	0.40823	1	FALSE	0
YDR501W	0.360433	3.92708	0.408238	1	FALSE	0
YBR121C	0.340344	8.57025	0.408288	1	FALSE	0
YPR132W	0.339898	9.6278	0.408303	1	FALSE	0
YOR021C	0.342991	6.49291	0.408355	1	FALSE	0
YGL111W	0.345335	5.68958	0.408427	1	FALSE	0
YHL026C	0.360005	4.14037	0.408749	1	FALSE	0
YER096W	-0.370908	3.38319	0.408843	1	FALSE	0
YJR053W	-0.371322	3.54314	0.409208	1	FALSE	0
YOR318C	-0.398762	2.50501	0.409604	1	FALSE	0
YFR042W	0.347269	5.03642	0.409858	1	FALSE	0
YBL015W	-0.340081	7.41064	0.410102	1	FALSE	0
YFR027W	0.361603	3.95622	0.410274	1	FALSE	0
YJL099W	-0.343739	5.72865	0.410479	1	FALSE	0
YNR012W	0.353171	4.31377	0.411425	1	FALSE	0
YPR118W	0.341185	6.31336	0.411466	1	FALSE	0
YNL294C	-0.339383	6.92011	0.412113	1	FALSE	0
YBR089W	0.372376	2.68845	0.412375	1	FALSE	0
YER164W	-0.338615	7.08971	0.412768	1	FALSE	0
YMR130W	0.344998	5.19569	0.412894	1	FALSE	0
YJL141C	-0.336757	8.91502	0.413003	1	FALSE	0
YOL143C	0.336986	8.34094	0.413119	1	FALSE	0
YKL210W	0.336889	8.48605	0.413124	1	FALSE	0
YDR008C	0.367938	3.36913	0.413156	1	FALSE	0
YDL079C	-0.33703	8.06385	0.413364	1	FALSE	0
YCR032W	-0.339314	6.52059	0.413368	1	FALSE	0
YAR035W	-0.357561	4.07557	0.413444	1	FALSE	0
YFL051C	-0.366183	3.55696	0.413514	1	FALSE	0
YER159C	-0.338186	7.00912	0.413545	1	FALSE	0
YIL133C	0.336414	8.78466	0.413553	1	FALSE	0
YLR138W	-0.337646	7.32018	0.413626	1	FALSE	0
YBR095C	-0.343872	5.3172	0.413851	1	FALSE	0
YPL052W	-0.346727	5.01724	0.41416	1	FALSE	0
YPL216W	-0.341991	5.68879	0.414699	1	FALSE	0
YER176W	-0.337139	6.95746	0.415116	1	FALSE	0
YJR070C	0.33822	6.41013	0.415191	1	FALSE	0
YBL032W	0.338136	6.38408	0.4154	1	FALSE	0
YNR015W	0.345086	4.78683	0.415497	1	FALSE	0
YDR326C	-0.337678	6.51757	0.415633	1	FALSE	0
YER171W	0.33936	5.6101	0.41626	1	FALSE	0
YGL110C	-0.337404	6.42486	0.41633	1	FALSE	0
YLL022C	0.340061	5.31574	0.416346	1	FALSE	0
YMR190C	-0.341096	5.44345	0.416566	1	FALSE	0
YML034W	-0.335225	7.4568	0.416731	1	FALSE	0
YDL043C	0.344815	4.67193	0.417014	1	FALSE	0
YER069W	-0.337652	5.69675	0.417215	1	FALSE	0
YDL182W	0.33676	6.37763	0.417326	1	FALSE	0
YLR233C	-0.343255	5.11089	0.417488	1	FALSE	0
YLR083C	0.335221	7.00948	0.417607	1	FALSE	0
YOR255W	0.567793	0.577293	0.417634	1	FALSE	0
YJL042W	-0.333862	8.01883	0.417814	1	FALSE	0
YOR289W	-0.334757	7.20474	0.417861	1	FALSE	0
YER025W	0.334084	7.60658	0.418041	1	FALSE	0
YDR028C	-0.333661	7.87117	0.418279	1	FALSE	0
YPL109C	-0.33663	6.0792	0.418783	1	FALSE	0
YKR057W	0.332264	9.56999	0.418911	1	FALSE	0
YOL046C	-0.359708	3.48104	0.41899	1	FALSE	0
YMR179W	0.345519	4.33991	0.41908	1	FALSE	0
YCL059C	0.335835	6.24787	0.419097	1	FALSE	0
YOR242C	0.426859	1.76853	0.419128	1	FALSE	0
YGR104C	0.341378	4.83737	0.419569	1	FALSE	0
YPL263C	0.337007	5.70503	0.419713	1	FALSE	0
YDR472W	0.337093	5.54711	0.419834	1	FALSE	0
YLR011W	0.347305	4.55235	0.419891	1	FALSE	0
YGL222C	-0.343785	4.77502	0.419904	1	FALSE	0
YBL106C	-0.345974	4.56722	0.420027	1	FALSE	0
YPL192C	0.400241	2.34979	0.420312	1	FALSE	0
YMR246W	-0.33317	6.90058	0.420771	1	FALSE	0
YDR310C	-0.335093	6.10804	0.420784	1	FALSE	0
YPL197C	0.335532	5.91842	0.420975	1	FALSE	0
YDR227W	-0.337933	5.44169	0.421173	1	FALSE	0
YGR187C	0.33821	4.92686	0.42118	1	FALSE	0
YCL063W	0.35301	3.4901	0.42122	1	FALSE	0
YDR128W	-0.334175	6.20755	0.421636	1	FALSE	0
YGL144C	-0.342224	4.52784	0.421833	1	FALSE	0
YDL008W	0.339023	4.94151	0.422112	1	FALSE	0
YPR096C	0.440781	1.41917	0.422127	1	FALSE	0
YOR210W	0.335765	5.50115	0.422197	1	FALSE	0
YJR020W	-0.36995	3.01042	0.422469	1	FALSE	0
YGR129W	0.350059	4.14473	0.422711	1	FALSE	0
YKL016C	0.331006	7.29023	0.422887	1	FALSE	0
YBL063W	-0.336921	5.38905	0.423156	1	FALSE	0
YPL191C	-0.337659	5.03594	0.423555	1	FALSE	0
YJR046W	-0.333067	5.8368	0.424398	1	FALSE	0
YER084W	0.355904	3.30102	0.42445	1	FALSE	0
YOR104W	-0.336761	5.06098	0.424466	1	FALSE	0
YHR186C	-0.332569	6.06977	0.424467	1	FALSE	0
YDR485C	-0.330716	6.7736	0.424538	1	FALSE	0
YML106W	0.32975	7.25711	0.424713	1	FALSE	0
YDR524C	-0.334943	5.47734	0.424864	1	FALSE	0
YDR351W	-0.332567	5.9625	0.424971	1	FALSE	0
YHR165W-A	-0.348402	3.81402	0.425351	1	FALSE	0
YLR432W	0.328334	8.01508	0.425539	1	FALSE	0
YMR117C	0.346669	3.86671	0.425619	1	FALSE	0
YNL327W	-0.327728	8.4593	0.425961	1	FALSE	0
YFL048C	0.330754	6.28886	0.426017	1	FALSE	0
YLR406C	0.327334	8.61174	0.426378	1	FALSE	0
YPL259C	-0.330037	6.36105	0.426817	1	FALSE	0
YNL151C	0.335979	4.69071	0.426891	1	FALSE	0
YLR031W	0.361743	2.68234	0.426912	1	FALSE	0
YGR082W	0.328526	6.88588	0.427266	1	FALSE	0
YGL183C	-0.393772	1.98308	0.42737	1	FALSE	0
YKL110C	0.333654	5.24981	0.427501	1	FALSE	0
YIR027C	0.350051	3.51158	0.427825	1	FALSE	0
YBL080C	-0.337265	4.94767	0.427879	1	FALSE	0
YOR054C	-0.328062	6.88972	0.427955	1	FALSE	0
YKR060W	0.345518	4.03482	0.427966	1	FALSE	0
YNR039C	-0.336278	5.06144	0.428261	1	FALSE	0
YDR232W	-0.329695	6.05664	0.428546	1	FALSE	0
YPR168W	-0.344247	4.24205	0.42865	1	FALSE	0
YFL045C	0.32582	8.35833	0.428731	1	FALSE	0
YNL054W	-0.329918	5.92342	0.428866	1	FALSE	0
YNR021W	0.325684	8.0847	0.4292	1	FALSE	0
YNR061C	0.329912	5.67254	0.429372	1	FALSE	0
YDR471W	0.325435	8.07146	0.429568	1	FALSE	0
YPR189W	-0.328039	6.37278	0.429581	1	FALSE	0
YGR180C	0.324621	9.17385	0.429855	1	FALSE	0
YJL107C	-0.340411	4.26529	0.430026	1	FALSE	0
YOR096W	0.32425	9.4392	0.430254	1	FALSE	0
YOR192C-C	-0.335439	4.9326	0.430314	1	FALSE	0
YOR120W	0.325083	7.85469	0.430329	1	FALSE	0
YGL253W	0.323872	10.6459	0.430434	1	FALSE	0
YNR026C	0.331893	5.41223	0.430467	1	FALSE	0
YHR049W	0.326785	6.60153	0.430517	1	FALSE	0
YML064C	0.330617	5.45358	0.430539	1	FALSE	0
YNL097C	-0.326042	6.99568	0.430542	1	FALSE	0
YHL022C	-0.366123	2.69729	0.430651	1	FALSE	0
YML081W	-0.32766	6.21692	0.430716	1	FALSE	0
YBR188C	-0.33339	4.68921	0.430801	1	FALSE	0
YFR036W	0.364404	2.75044	0.430807	1	FALSE	0
YFR047C	0.324246	8.02116	0.43131	1	FALSE	0
YBR061C	0.338006	4.26981	0.431338	1	FALSE	0
YDR126W	0.338646	4.36165	0.431449	1	FALSE	0
YER048W-A	-0.328089	5.91285	0.431488	1	FALSE	0
YOR267C	-0.324052	8.07901	0.43154	1	FALSE	0
YGR292W	-0.329139	5.56978	0.431801	1	FALSE	0
YER082C	0.33209	5.01733	0.432039	1	FALSE	0
YBL055C	-0.327197	6.04945	0.432091	1	FALSE	0
YFR040W	-0.324089	7.6124	0.43211	1	FALSE	0
YMR268C	-0.347032	3.83838	0.432419	1	FALSE	0
YIL147C	-0.327457	5.79779	0.432432	1	FALSE	0
YJL037W	0.395876	1.80331	0.432469	1	FALSE	0
YHL044W	0.334373	4.51518	0.432724	1	FALSE	0
YLL002W	0.331708	4.89153	0.432806	1	FALSE	0
YBR143C	0.322979	8.30696	0.43281	1	FALSE	0
YBL104C	-0.332548	5.06514	0.432832	1	FALSE	0
YFL015C	-0.393297	2.0076	0.433201	1	FALSE	0
YOR016C	0.328375	5.36065	0.433487	1	FALSE	0
YGL036W	-0.323514	7.12877	0.433821	1	FALSE	0
YLR086W	-0.327595	5.72148	0.433863	1	FALSE	0
YOL069W	0.337368	4.40255	0.433885	1	FALSE	0
YLL025W	-0.374276	2.32516	0.433959	1	FALSE	0
YOR374W	-0.321523	9.76842	0.434014	1	FALSE	0
YPR007C	0.375151	2.40405	0.434065	1	FALSE	0
YDL059C	-0.339891	4.01277	0.43408	1	FALSE	0
YDR122W	-0.322341	7.94385	0.434134	1	FALSE	0
YGR070W	-0.322663	7.50404	0.434311	1	FALSE	0
YKL142W	0.321684	8.72136	0.434311	1	FALSE	0
YNL010W	0.322495	7.62307	0.434333	1	FALSE	0
YDL165W	0.329597	5.05809	0.434363	1	FALSE	0
YIR032C	0.357071	3.29277	0.434384	1	FALSE	0
YDL159W	-0.329635	5.02557	0.434393	1	FALSE	0
YLR081W	-0.334192	4.60098	0.434839	1	FALSE	0
YPL091W	0.321306	8.29454	0.435206	1	FALSE	0
YOL100W	-0.32338	6.65073	0.435242	1	FALSE	0
YCR042C	-0.323537	6.51707	0.435442	1	FALSE	0
YML125C	0.324956	5.93402	0.435716	1	FALSE	0
YKR072C	-0.322498	6.85868	0.435912	1	FALSE	0
YJL026W	0.320658	8.4763	0.435967	1	FALSE	0
YLR462W	-0.466419	1.0188	0.436186	1	FALSE	0
YBL053W	-0.443871	1.02839	0.436186	1	FALSE	0
YOR001W	0.325226	5.7635	0.436209	1	FALSE	0
YJR156C	0.339032	3.63152	0.43627	1	FALSE	0
YFR034C	0.330874	4.85266	0.436328	1	FALSE	0
YDR454C	0.320962	7.67505	0.43644	1	FALSE	0
YJR072C	0.321868	6.97626	0.436471	1	FALSE	0
YLR335W	0.322388	6.62466	0.436679	1	FALSE	0
YDL031W	0.323693	6.04338	0.436992	1	FALSE	0
YLR364W	0.357033	3.10236	0.437261	1	FALSE	0
YEL076C	-0.432002	1.19375	0.437295	1	FALSE	0
YJL103C	-0.324946	5.71085	0.437311	1	FALSE	0
YOL016C	-0.318958	9.78397	0.437677	1	FALSE	0
YLR257W	-0.318897	9.91134	0.437723	1	FALSE	0
YAR047C	-0.441655	1.35703	0.438001	1	FALSE	0
YPR022C	-0.323924	5.78192	0.438043	1	FALSE	0
YMR112C	-0.331841	4.21452	0.438064	1	FALSE	0
YBR196C	0.318315	10.649	0.438371	1	FALSE	0
YBR105C	-0.321326	6.55006	0.438481	1	FALSE	0
YNL331C	-0.327311	4.9577	0.438574	1	FALSE	0
YCL041C	-0.422948	1.61322	0.438716	1	FALSE	0
YDR042C	-0.391167	2.19067	0.438804	1	FALSE	0
YBR027C	-0.825831	-1.16336	0.439101	1	FALSE	0
YKR011C	-0.320292	6.71852	0.439443	1	FALSE	0
YHL006W-A	0.343783	3.27243	0.439487	1	FALSE	0
YPR187W	0.319602	6.94456	0.439782	1	FALSE	0
YML094W	0.323935	5.32657	0.439903	1	FALSE	0
YGR027C	0.317367	9.94651	0.439905	1	FALSE	0
YLR177W	-0.317672	8.89149	0.439953	1	FALSE	0
YNL255C	0.317828	7.80963	0.44074	1	FALSE	0
YNL290W	0.321733	5.84343	0.440746	1	FALSE	0
YML041C	-0.329621	4.42542	0.440968	1	FALSE	0
YCL035C	0.316907	8.8431	0.441074	1	FALSE	0
YBR081C	-0.319386	6.5663	0.4412	1	FALSE	0
[truncated: 4,600 more rows]
