# Supplementary material for: Synthetic yeast chromosome XI design provides a testbed for the study of extrachromosomal circular DNA dynamics
Source: Cell Genom. 2023 Nov 9;3(11):100418. doi: 10.1016/j.xgen.2023.100418 (PMC10667340; doi:10.1016/j.xgen.2023.100418)
Supplement: Table S10. Comparison of gene transcript levels of ysXIb16 against BY4742, related to Figure 4 — Table shows processed comparative RNAseq data showing the statistical difference between transcript levels of each gene in ysXIb16 vs. BY4742. Genes with a False Discovery Rate (FDR) less or equal to 0.01 are considered significantly differentially expressed. Table can be found in “TableS10.xls” [file mmc8.xlsx]

## Sheet: all
Table S10: Comparison of gene transcript levels of ysXIb16 against BY4742. Table shows processed comparative RNAseq data showing the statistical difference between transcript levels of each gene in ysXIb16 vs BY4742. Genes with a False Discovery Rate (FDR) less or equal to 0.01 are considered significantly differentially expressed.
gene	logFC	logCPM	PValue	FDR	significant		[-LOG(FDR)]
YPL187W	-10.794	8.82721	1.39e-59	9.19e-56	TRUE		55.0367
YCR097W	15.5531	7.31596	5.84e-56	1.93e-52	TRUE		51.7144
YNL145W	9.18626	8.12202	3.1e-50	6.82e-47	TRUE		46.1662
YDR461W	9.45715	7.77011	4.14e-50	6.83e-47	TRUE		46.1656
YGL089C	-6.91863	8.31062	1.4e-37	1.84e-34	TRUE		33.7352
YKL178C	-6.74777	8.03989	2.86e-36	3.14e-33	TRUE		32.5031
YKL177W	-7.45624	4.51841	6.17e-31	5.82e-28	TRUE		27.2351
YFL026W	5.71261	7.38502	6.09e-29	5.02e-26	TRUE		25.2993
YJR004C	-5.30547	9.61836	6.58e-27	4.83e-24	TRUE		23.3161
YCL066W	-7.98676	3.39708	6.64e-26	3.98e-23	TRUE		22.4001
YCR040W	-7.98676	3.39708	6.64e-26	3.98e-23	TRUE		22.4001
YKR106W	-6.09471	3.83594	5.71e-24	3.14e-21	TRUE		20.5031
YGL032C	5.39593	4.37255	1.24e-22	6.3e-20	TRUE		19.2007
YOR203W	4.28843	7.61485	1.34e-19	6.32e-17	TRUE		16.1993
YIL015W	3.8964	6.05825	1.34e-16	5.9e-14	TRUE		13.2291
YLR040C	-3.72112	7.25564	6.7e-16	2.76e-13	TRUE		12.5591
YKR102W	3.71667	6.77368	1e-15	3.9e-13	TRUE		12.4089
YKL107W	3.53777	5.52009	3.28e-14	1.2e-11	TRUE		10.9208
YKL118W	4.63324	2.39541	9.02e-14	3.13e-11	TRUE		10.5045
YHL050W-A	8.86768	0.747612	5.84e-11	1.93e-08	TRUE		7.71444
YBR040W	-4.40059	1.5505	1e-10	3.15e-08	TRUE		7.50169
YNL146C-A	4.52176	1.14657	7.65e-10	2.29e-07	TRUE		6.64016
YKL202W	2.60321	7.13239	2.85e-09	8.16e-07	TRUE		6.08831
YLR041W	-2.65441	3.60159	1.71e-08	4.69e-06	TRUE		5.32883
YCL027W	-2.4764	4.80313	3.27e-08	8.62e-06	TRUE		5.06449
YNR044W	-2.21456	6.27133	3.23e-07	8.19e-05	TRUE		4.08672
YJL170C	2.33349	3.91989	3.48e-07	8.51e-05	TRUE		4.07007
YIL057C	-2.20353	3.27907	2.15e-06	0.000506844	TRUE		3.29513
YJR150C	-2.69972	1.45707	2.51e-06	0.000571132	TRUE		3.24326
YKL209C	1.97278	6.66474	4.22e-06	0.000927796	TRUE		3.03255
YKL106C-A	3.43015	0.193567	2.31e-05	0.00491988	TRUE		2.30805
YER068C-A	2.96479	0.570895	3.04e-05	0.00626017	TRUE		2.20341
YKL223W	-7.25988	-0.751355	4.78e-05	0.00955029	TRUE		2.01998
YER011W	-1.7008	6.21351	6.53e-05	0.0126663	FALSE		1.89735
YLL067C	-2.48835	0.791771	7.33e-05	0.0138099	FALSE		1.85981
YLR042C	-1.76935	3.79531	7.8e-05	0.0142965	FALSE		1.84477
YKL150W	-1.64861	8.70275	9.16e-05	0.0163293	FALSE		1.78703
YKL065W-A	-1.70661	4.31363	0.000102084	0.0177251	FALSE		1.75141
YKR040C	1.71644	4.01455	0.000106057	0.0179427	FALSE		1.74611
YLR466C-A	-1.74588	2.65883	0.000248431	0.0390273	FALSE		1.40863
YLR467C-A	-1.74588	2.65883	0.000248431	0.0390273	FALSE		1.40863
YOR396C-A	-1.74588	2.65883	0.000248431	0.0390273	FALSE		1.40863
Q0050	-1.91491	1.70253	0.000307784	0.047227	FALSE		1.32581
YKR041W	1.65385	2.84268	0.000400411	0.0586095	FALSE		1.23203
YDR406W	-1.48363	9.20141	0.000402368	0.0586095	FALSE		1.23203
YHR219W	-1.50228	5.83606	0.000408614	0.0586095	FALSE		1.23203
YKL187C	1.48206	5.97595	0.000482357	0.0677147	FALSE		1.16932
YDR278C	-2.24241	0.487156	0.000521035	0.0716206	FALSE		1.14496
YBR219C	-3.65779	-0.704976	0.000575412	0.077481	FALSE		1.1108
YFL067W	1.65804	2.55983	0.000608362	0.0787195	FALSE		1.10392
YMR232W	-1.57805	3.11076	0.000608865	0.0787195	FALSE		1.10392
YGL263W	-1.62653	2.52701	0.000620402	0.0787195	FALSE		1.10392
YDL222C	-1.42101	6.75022	0.000734046	0.0902848	FALSE		1.04439
YML058W-A	-1.48542	3.86477	0.000742614	0.0902848	FALSE		1.04439
YGR032W	-1.41144	8.01202	0.000758409	0.0902848	FALSE		1.04439
YMR107W	-1.42301	6.04136	0.000766285	0.0902848	FALSE		1.04439
YER097W	-1.69598	1.89915	0.000799755	0.0925752	FALSE		1.03351
YMR046W-A	-1.44458	4.63573	0.000826366	0.0940063	FALSE		1.02684
YBR093C	1.39473	8.98158	0.00085791	0.0959406	FALSE		1.018
YDR545C-A	-1.76303	1.5866	0.000922377	0.101431	FALSE		0.993831
YCL026C-A	1.89316	1.16151	0.000998515	0.108003	FALSE		0.966563
YKL053W	1.53559	2.61033	0.00120757	0.128244	FALSE		0.891963
YAR071W	1.35708	7.04585	0.00122452	0.128244	FALSE		0.891963
YDL152W	-3.79577	-0.843298	0.00136958	0.141195	FALSE		0.850182
YCL022C	6.63191	-1.17654	0.00143701	0.144421	FALSE		0.84037
YGL205W	-1.36547	4.91378	0.00145802	0.144421	FALSE		0.84037
YKR053C	1.34323	6.04637	0.00146653	0.144421	FALSE		0.84037
YBR088C	1.4246	3.4068	0.00148846	0.144424	FALSE		0.840361
YMR101C	1.7674	1.22801	0.00165203	0.157972	FALSE		0.801419
YNR067C	1.31077	6.95108	0.00177732	0.167525	FALSE		0.77592
YOL106W	-1.77396	1.07575	0.00189671	0.17626	FALSE		0.753845
YCR089W	-1.30301	5.72148	0.00208873	0.189082	FALSE		0.723349
YOL081W	-1.28356	9.17854	0.002092	0.189082	FALSE		0.723349
YMR206W	-1.29386	5.86483	0.00217706	0.192669	FALSE		0.715187
Q0055	-1.62147	1.5859	0.00219009	0.192669	FALSE		0.715187
YML047C	-6.54842	-1.31653	0.00243493	0.211391	FALSE		0.674914
YHR094C	1.27072	6.09457	0.00256886	0.220121	FALSE		0.657338
YPR192W	-1.31454	3.94503	0.00260566	0.220412	FALSE		0.656765
YNL202W	-1.29705	4.39733	0.00274446	0.229215	FALSE		0.639758
YKL021C	1.24929	6.49531	0.00291809	0.240669	FALSE		0.618579
YKL009W	1.2573	5.63921	0.00295656	0.240832	FALSE		0.618285
YLR346C	-1.29097	3.90344	0.00312591	0.251522	FALSE		0.599425
YDR216W	-1.2228	7.96071	0.00338403	0.26901	FALSE		0.570232
YBR072W	-1.21556	8.62221	0.00353711	0.277832	FALSE		0.556218
YKL157W	-1.20891	7.93483	0.00375575	0.291535	FALSE		0.53531
YCL054W	1.23512	4.9001	0.00380172	0.291671	FALSE		0.535106
YML133C	-1.20832	6.49611	0.0039506	0.29961	FALSE		0.523444
YLL053C	-1.42864	2.03521	0.00418271	0.310734	FALSE		0.507611
YKR105C	-1.25204	3.93364	0.00419147	0.310734	FALSE		0.507611
YDR340W	-1.34811	2.56263	0.00453748	0.332648	FALSE		0.478015
YDR343C	-1.17796	11.3319	0.00460699	0.333794	FALSE		0.476522
YOL058W	1.19573	5.72932	0.00465429	0.333794	FALSE		0.476522
YGR236C	-1.20881	4.16779	0.00516685	0.366568	FALSE		0.435845
YLL034C	1.20715	4.18634	0.00536013	0.376236	FALSE		0.42454
YDL241W	1.16892	5.99914	0.0054639	0.377086	FALSE		0.42356
YKR074W	-1.15637	8.2824	0.00548655	0.377086	FALSE		0.42356
YLR416C	-1.57012	1.06975	0.00554986	0.377505	FALSE		0.423078
YDR449C	1.19068	4.39166	0.00586386	0.394793	FALSE		0.40363
YKL147C	1.20086	3.89695	0.00616693	0.410037	FALSE		0.387177
YJL171C	1.14207	7.23083	0.00621457	0.410037	FALSE		0.387177
YGR243W	-1.13974	6.82147	0.00639363	0.417675	FALSE		0.379162
YHR007C	1.13239	7.93814	0.00655128	0.423778	FALSE		0.372862
YDL227C	1.18739	3.79938	0.00687494	0.440397	FALSE		0.356156
YDR021W	1.21589	3.28704	0.00719817	0.450868	FALSE		0.34595
YOR391C	6.18712	-1.50322	0.00724341	0.450868	FALSE		0.34595
YAL059C-A	6.16524	-1.51862	0.00724341	0.450868	FALSE		0.34595
YOL080C	1.27906	2.33518	0.00731528	0.451086	FALSE		0.345741
YIL012W	1.5384	1.0617	0.00753465	0.460311	FALSE		0.336948
Q0110	-1.36847	1.61734	0.00792524	0.479732	FALSE		0.319002
YGL006W-A	-1.39797	1.41335	0.00799988	0.479847	FALSE		0.318897
YGR138C	1.10428	7.12224	0.00812678	0.483067	FALSE		0.315992
YER185W	-1.21993	2.61865	0.00843915	0.487632	FALSE		0.311907
YDL159W-A	-2.35378	-0.466323	0.00845893	0.487632	FALSE		0.311907
YLR269C	-2.35378	-0.466323	0.00845893	0.487632	FALSE		0.311907
YMR280C	-1.09751	7.14892	0.0084992	0.487632	FALSE		0.311907
YNR054C	1.14109	4.09626	0.00862942	0.490311	FALSE		0.309528
YMR062C	1.09617	6.7684	0.00869451	0.490311	FALSE		0.309528
YNL248C	1.09451	5.40091	0.00966034	0.539633	FALSE		0.267902
YGL262W	-2.18458	-0.313887	0.00973269	0.539633	FALSE		0.267902
YLR463C	2.08404	-0.166495	0.0108117	0.593524	FALSE		0.226562
YBR238C	1.08131	5.12382	0.0108846	0.593524	FALSE		0.226562
YKR077W	1.10052	4.1058	0.011092	0.599875	FALSE		0.221939
YKL219W	1.05851	5.54531	0.0120621	0.64704	FALSE		0.189069
YAL067W-A	6.04829	-1.59974	0.0127308	0.677404	FALSE		0.169152
YNL113W	1.08658	3.75295	0.0129205	0.681995	FALSE		0.166219
YLR264W	1.03437	6.82082	0.0131555	0.686843	FALSE		0.163142
Q0115	-2.08273	-0.331826	0.013231	0.686843	FALSE		0.163142
YLR087C	-1.03369	6.34918	0.0134268	0.686843	FALSE		0.163142
YPR201W	-1.07803	3.84608	0.0134287	0.686843	FALSE		0.163142
YHR215W	1.02067	8.06487	0.014019	0.709117	FALSE		0.149282
YAL025C	1.03886	5.06982	0.0142383	0.709117	FALSE		0.149282
YBR050C	-1.02316	6.52725	0.0142829	0.709117	FALSE		0.149282
YJR063W	1.09614	3.17751	0.0142941	0.709117	FALSE		0.149282
YFL058W	1.50167	0.560813	0.014931	0.734488	FALSE		0.134015
YDR031W	-1.01151	7.43852	0.0150282	0.734488	FALSE		0.134015
YPL267W	1.09493	3.1052	0.0154352	0.739547	FALSE		0.131034
YLR267W	-1.01989	5.37781	0.0154537	0.739547	FALSE		0.131034
YBR083W	-1.00688	7.50282	0.0154679	0.739547	FALSE		0.131034
YNL270C	-1.16795	2.17584	0.0158881	0.75417	FALSE		0.122531
YDR044W	1.00091	7.17754	0.0162009	0.759374	FALSE		0.119544
YKL208W	1.01499	5.30802	0.0163231	0.759374	FALSE		0.119544
YPL095C	-0.99911	7.10503	0.0164033	0.759374	FALSE		0.119544
YOL152W	1.02677	4.52793	0.0164581	0.759374	FALSE		0.119544
YDL214C	-1.03301	4.07473	0.0170553	0.778602	FALSE		0.108684
YGL162W	-1.00985	5.11031	0.0171108	0.778602	FALSE		0.108684
YPR002C-A	-1.01048	4.89011	0.0175484	0.778716	FALSE		0.108621
YOR153W	-0.983256	10.4448	0.0176044	0.778716	FALSE		0.108621
YPL147W	-0.996633	5.76657	0.0176434	0.778716	FALSE		0.108621
YML027W	1.05533	3.35756	0.0178104	0.778716	FALSE		0.108621
YER103W	-0.982511	8.80288	0.0178166	0.778716	FALSE		0.108621
YER015W	-0.990532	6.24495	0.0178215	0.778716	FALSE		0.108621
YDR324C	0.995715	5.41007	0.0181994	0.787143	FALSE		0.103946
YEL074W	-1.0255	4.02291	0.0182529	0.787143	FALSE		0.103946
YKR060W	1.01066	4.51188	0.0183844	0.787663	FALSE		0.103659
YOR387C	1.16913	1.94038	0.0186499	0.793886	FALSE		0.100242
YOR294W	1.01255	4.17986	0.0190875	0.804257	FALSE		0.0946052
YNL028W	1.7751	-0.209399	0.0191374	0.804257	FALSE		0.0946052
YPR078C	1.06609	2.92724	0.0192692	0.804672	FALSE		0.0943813
YBR054W	0.969221	7.88005	0.0195811	0.812556	FALSE		0.0901466
YER070W	0.970659	6.69797	0.0199018	0.814074	FALSE		0.0893359
YGR175C	0.969329	6.95179	0.0199236	0.814074	FALSE		0.0893359
YNL130C-A	1.67635	-0.0840718	0.0199879	0.814074	FALSE		0.0893359
YKL131W	1.06342	2.75781	0.0206428	0.833434	FALSE		0.079129
YCL067C	-0.963901	6.54176	0.0208422	0.833434	FALSE		0.079129
YCR039C	-0.963901	6.54176	0.0208422	0.833434	FALSE		0.079129
YPR157W	0.974781	5.3647	0.0209927	0.834397	FALSE		0.0786274
YDR096W	-0.955424	7.85809	0.0213518	0.84338	FALSE		0.0739769
YHL015W-A	-1.14127	1.99192	0.0218023	0.84338	FALSE		0.0739769
YPL080C	1.5103	0.498409	0.0219911	0.84338	FALSE		0.0739769
YDR545W	-0.952381	7.05589	0.0220747	0.84338	FALSE		0.0739769
YLR467W	-0.952381	7.05589	0.0220747	0.84338	FALSE		0.0739769
YOR396W	-0.952381	7.05589	0.0220747	0.84338	FALSE		0.0739769
YJR097W	1.40203	0.72058	0.0221135	0.84338	FALSE		0.0739769
YCL007C	1.15955	1.75347	0.0226539	0.851709	FALSE		0.069709
YMR326C	5.76422	-1.78841	0.0226768	0.851709	FALSE		0.069709
YOR348C	-0.976074	4.39113	0.022739	0.851709	FALSE		0.069709
YPL212C	0.955831	5.72723	0.0228482	0.851709	FALSE		0.069709
YOR385W	0.941852	7.1542	0.0235304	0.872209	FALSE		0.0593793
YFL011W	-1.08036	2.26609	0.0239283	0.876641	FALSE		0.057178
YHR093W	-1.08036	2.26609	0.0239283	0.876641	FALSE		0.057178
YGL158W	-0.95515	5.06456	0.0240485	0.876641	FALSE		0.057178
YGR067C	-0.955821	4.85917	0.0243839	0.883982	FALSE		0.0535568
YDR060W	0.942822	5.83028	0.0247306	0.888385	FALSE		0.0513986
YMR093W	0.964182	4.37643	0.0247746	0.888385	FALSE		0.0513986
YGR121W-A	1.15087	1.70763	0.0250508	0.889344	FALSE		0.0509302
YLR282C	1.27945	1.05936	0.0251076	0.889344	FALSE		0.0509302
YDR095C	1.25759	1.01022	0.0252954	0.889344	FALSE		0.0509302
YHR052W	0.946339	5.18055	0.0253921	0.889344	FALSE		0.0509302
YAR030C	1.71134	-0.253058	0.0254753	0.889344	FALSE		0.0509302
YAR035W	-0.966714	3.90727	0.0259998	0.902877	FALSE		0.0443715
YMR081C	-0.922726	7.77682	0.0261617	0.903742	FALSE		0.0439555
YMR316W	0.919833	7.88666	0.0266017	0.914156	FALSE		0.0389799
YNL289W	0.9552	4.0234	0.0272422	0.931315	FALSE		0.0309034
YNL279W	-0.941962	4.54307	0.0277234	0.942883	FALSE		0.0255423
YKL103C	-0.909448	8.05255	0.0282647	0.956361	FALSE		0.0193783
YOR178C	-0.902641	8.85175	0.0292556	0.972025	FALSE		0.0123227
YOR347C	-0.903555	8.0091	0.029301	0.972025	FALSE		0.0123227
YLR454W	-0.902524	7.98677	0.0294906	0.972025	FALSE		0.0123227
YLR303W	0.909379	6.05984	0.0295256	0.972025	FALSE		0.0123227
YLR331C	-0.927247	4.52301	0.0296037	0.972025	FALSE		0.0123227
YLR334C	-1.10441	1.74727	0.0296398	0.972025	FALSE		0.0123227
YBR056W-A	0.904899	6.69214	0.0297901	0.972025	FALSE		0.0123227
YER190C-B	-2.22066	-0.883806	0.0303481	0.972025	FALSE		0.0123227
YGR296C-B	-2.22066	-0.883806	0.0303481	0.972025	FALSE		0.0123227
YPL283W-B	-2.22066	-0.883806	0.0303481	0.972025	FALSE		0.0123227
YPR204C-A	-2.22066	-0.883806	0.0303481	0.972025	FALSE		0.0123227
YIL091C	0.923191	4.58129	0.0305814	0.974764	FALSE		0.0111006
YLR317W	-1.06555	1.86713	0.0309962	0.983236	FALSE		0.00734205
YGR146C	-0.896254	6.02244	0.0320487	1	FALSE		0
YOL085C	-0.990318	2.70057	0.0323517	1	FALSE		0
YBL044W	-1.11831	1.4525	0.0326753	1	FALSE		0
YDR526C	1.0038	2.54898	0.0329462	1	FALSE		0
YJL069C	0.911967	4.35929	0.0332773	1	FALSE		0
YNL057W	0.901755	4.63607	0.0340857	1	FALSE		0
YDL037C	-0.896023	4.9772	0.0345797	1	FALSE		0
YEL065W	-0.883442	5.88515	0.0348023	1	FALSE		0
YFL063W	-3.09663	-1.41517	0.0348666	1	FALSE		0
YML054C	-0.875167	7.38761	0.0349744	1	FALSE		0
YML091C	-0.87405	7.64309	0.0350722	1	FALSE		0
YJL106W	-0.889091	5.1322	0.035239	1	FALSE		0
YJR066W	-0.873032	7.56289	0.0353214	1	FALSE		0
YKL125W	0.886623	5.37206	0.0353443	1	FALSE		0
YOL123W	0.870808	7.57386	0.0357963	1	FALSE		0
YOR382W	-0.874185	6.00815	0.036444	1	FALSE		0
YMR015C	0.873811	6.10288	0.0364802	1	FALSE		0
YDR277C	-0.865073	8.66633	0.0366047	1	FALSE		0
YHR208W	0.864679	8.65859	0.0366992	1	FALSE		0
YPR145C-A	0.933928	3.37088	0.036962	1	FALSE		0
YIL020C	0.900173	4.07901	0.0377364	1	FALSE		0
YNR024W	0.879988	4.44815	0.0392214	1	FALSE		0
YHR065C	0.866776	5.45552	0.0395312	1	FALSE		0
YKL097C	1.12573	1.17067	0.0407562	1	FALSE		0
YDL223C	-0.849003	7.24192	0.0408054	1	FALSE		0
YBR132C	-0.849211	6.999	0.0409391	1	FALSE		0
Q0275	-5.68674	-1.90754	0.0409646	1	FALSE		0
YOR314W-A	5.54624	-1.92474	0.0409646	1	FALSE		0
YER053C-A	0.878789	4.14479	0.0412819	1	FALSE		0
YMR316C-A	0.935169	2.97727	0.0413587	1	FALSE		0
YPL061W	-0.841711	9.42832	0.041749	1	FALSE		0
YEL011W	-0.83983	10.5111	0.0420831	1	FALSE		0
YLR231C	-0.844996	6.5983	0.0423218	1	FALSE		0
YOR222W	0.841019	6.72382	0.0431899	1	FALSE		0
YIL102C	-0.946593	2.41686	0.043487	1	FALSE		0
YBR267W	0.86428	4.41607	0.0435948	1	FALSE		0
YAR019W-A	-1.58716	-0.136026	0.043693	1	FALSE		0
YER172C-A	0.968897	2.17958	0.0443865	1	FALSE		0
YNL242W	-0.836531	6.54937	0.0444602	1	FALSE		0
YKL093W	-0.8363	6.34856	0.0447719	1	FALSE		0
YGR160W	0.851681	4.74435	0.0450574	1	FALSE		0
YLR236C	-1.1127	1.17112	0.0451174	1	FALSE		0
Q0250	-1.70667	-0.417229	0.0451175	1	FALSE		0
YHR079C-A	-1.91641	-0.766462	0.0452022	1	FALSE		0
YNR009W	0.862823	4.10847	0.04527	1	FALSE		0
YER091C-A	-1.7948	-0.581352	0.045436	1	FALSE		0
YHR196W	0.848591	4.86605	0.0454685	1	FALSE		0
YOL052C-A	-0.822766	8.58165	0.0466955	1	FALSE		0
YGR164W	-0.962921	2.18935	0.0467766	1	FALSE		0
YGL029W	0.836	5.27729	0.0473746	1	FALSE		0
YDL167C	0.843551	4.47529	0.0488806	1	FALSE		0
YBR136W	-0.824808	5.69027	0.0489885	1	FALSE		0
YOR376W	-1.03699	1.22086	0.0496537	1	FALSE		0
YBR296C-A	-1.02685	1.39315	0.0503075	1	FALSE		0
YDR220C	-1.304	0.202391	0.0506208	1	FALSE		0
YDL079C	-0.807374	7.94394	0.0511554	1	FALSE		0
YER127W	0.851549	3.64972	0.051435	1	FALSE		0
YOL038C-A	-0.859503	3.61345	0.05145	1	FALSE		0
YPR203W	-1.13712	0.891751	0.0515504	1	FALSE		0
YPL043W	0.819267	5.28154	0.0519377	1	FALSE		0
YLR445W	1.42961	0.0688786	0.0523243	1	FALSE		0
YDR101C	0.830998	4.3351	0.0526111	1	FALSE		0
YCR001W	-0.900524	2.57414	0.0531294	1	FALSE		0
YHR054C	-0.819203	4.79791	0.0535954	1	FALSE		0
YOR310C	0.798367	7.37236	0.0541524	1	FALSE		0
YNL332W	1.03212	1.4307	0.0545567	1	FALSE		0
YBL012C	-0.835752	3.94127	0.054625	1	FALSE		0
YDR150W	-0.795772	7.69939	0.0546819	1	FALSE		0
YBR140C	-0.794306	7.90149	0.0550086	1	FALSE		0
YBR092C	0.795416	7.08438	0.0552869	1	FALSE		0
YOR255W	-1.35308	-0.137966	0.0560418	1	FALSE		0
YNR075W	0.821372	4.28398	0.0562852	1	FALSE		0
YKL144C	0.821791	4.17758	0.0564767	1	FALSE		0
YAL066W	2.7181	-1.54692	0.0566303	1	FALSE		0
YBL039C	0.79627	5.81016	0.0572832	1	FALSE		0
YDR299W	0.827	3.77111	0.0573997	1	FALSE		0
YPL035C	0.827751	3.72327	0.0583197	1	FALSE		0
YHL035C	-0.784798	7.2057	0.0584379	1	FALSE		0
YIR012W	0.802944	4.8863	0.0584542	1	FALSE		0
YNL142W	0.815437	4.17354	0.0585216	1	FALSE		0
YHR085W	0.830233	3.46458	0.0589963	1	FALSE		0
YMR158C-A	-0.882683	2.68046	0.0590079	1	FALSE		0
YBR085W	0.815201	4.05154	0.0592387	1	FALSE		0
YAL061W	-0.777995	9.89241	0.0595213	1	FALSE		0
YHR169W	0.819635	3.80672	0.0595442	1	FALSE		0
YBR012C	-0.876031	2.64358	0.0606277	1	FALSE		0
YKL109W	-0.77462	9.06511	0.0607813	1	FALSE		0
YKR024C	0.811898	3.81762	0.0614877	1	FALSE		0
YGL090W	-0.782603	5.6319	0.0619161	1	FALSE		0
YNL205C	-2.27776	-1.29878	0.0623388	1	FALSE		0
YOR328W	-0.783538	5.42216	0.0625691	1	FALSE		0
YNL009W	-0.778201	5.64501	0.0626982	1	FALSE		0
YLR249W	0.767853	10.9383	0.0627738	1	FALSE		0
YMR049C	0.77701	5.85753	0.0630502	1	FALSE		0
YEL075C	1.74091	-0.747507	0.0632343	1	FALSE		0
YOL041C	0.779872	5.41298	0.0634722	1	FALSE		0
YOR019W	-0.770203	6.84889	0.0636067	1	FALSE		0
YOR025W	0.778737	5.34131	0.0638258	1	FALSE		0
YOL079W	1.14054	0.753227	0.0638363	1	FALSE		0
YOR177C	-0.825988	3.3264	0.0640821	1	FALSE		0
YPR184W	-0.764402	9.47231	0.0641302	1	FALSE		0
YLR358C	-0.812788	3.57019	0.0643972	1	FALSE		0
YOR343C	-0.802696	3.85106	0.0645732	1	FALSE		0
YEL050W-A	1.01661	1.15536	0.065001	1	FALSE		0
YLL040C	-0.762414	8.41815	0.0651269	1	FALSE		0
YLR466C-B	-0.884235	2.21706	0.065585	1	FALSE		0
YML123C	0.760794	8.64396	0.0656177	1	FALSE		0
YJL195C	1.0271	0.937707	0.0657831	1	FALSE		0
YOR107W	0.794577	4.12295	0.0660804	1	FALSE		0
YNL333W	-0.790358	4.28368	0.0661445	1	FALSE		0
YOL155C	-0.757945	10.5821	0.0662297	1	FALSE		0
YKR073C	1.23603	0.419188	0.0665285	1	FALSE		0
YDL215C	-0.757425	7.8956	0.0671495	1	FALSE		0
YEL040W	0.757173	7.33791	0.0676792	1	FALSE		0
YJL185C	-0.775166	4.82543	0.0679597	1	FALSE		0
YOL121C	0.754401	8.33789	0.068018	1	FALSE		0
YOL094C	0.786364	3.94357	0.0683086	1	FALSE		0
YFL066C	0.782718	4.37281	0.0686585	1	FALSE		0
YDR218C	-0.95424	1.34701	0.069311	1	FALSE		0
YKL163W	-0.756066	6.29399	0.0694254	1	FALSE		0
YKL096W	-0.750006	8.27223	0.0696377	1	FALSE		0
YHR022C-A	-0.844193	2.57305	0.0699126	1	FALSE		0
YJL191W	0.752806	6.75659	0.0699237	1	FALSE		0
YNL111C	0.786185	3.86292	0.0704888	1	FALSE		0
YLL066C	-0.750029	6.76799	0.0708946	1	FALSE		0
YDR014W-A	-0.918912	1.66029	0.0711034	1	FALSE		0
YPR123C	0.756906	5.61122	0.0713123	1	FALSE		0
YBL003C	0.745149	8.53901	0.0713398	1	FALSE		0
YNL058C	0.74902	6.45005	0.071808	1	FALSE		0
YNR072W	-0.772434	4.19708	0.0724307	1	FALSE		0
YGL230C	-0.837995	2.3479	0.0731382	1	FALSE		0
YLR425W	-0.744492	6.55467	0.0732989	1	FALSE		0
YAR018C	0.748101	5.52524	0.0740028	1	FALSE		0
YER148W-A	0.978587	1.26394	0.0740343	1	FALSE		0
YKR081C	0.754083	5.1113	0.0740346	1	FALSE		0
YOR289W	-0.740522	7.1084	0.0740838	1	FALSE		0
YIL173W	-0.744053	6.15137	0.0742153	1	FALSE		0
YOL137W	0.749143	5.40389	0.0747538	1	FALSE		0
YKR075C	-0.735682	8.42812	0.0750077	1	FALSE		0
YER155C	-0.73602	8.14301	0.0750161	1	FALSE		0
YLR162W-A	5.31215	-2.06259	0.0751017	1	FALSE		0
YHR125W	5.28937	-2.07553	0.0751017	1	FALSE		0
YDL071C	-0.92778	1.59777	0.0752128	1	FALSE		0
YML055W	0.74312	5.72479	0.0754823	1	FALSE		0
YBR174C	1.46786	-0.348938	0.0755371	1	FALSE		0
YJL122W	0.759022	4.38078	0.0759604	1	FALSE		0
YHR145C	-1.02359	1.0638	0.0761425	1	FALSE		0
YCR024C-A	0.73702	6.54588	0.0762658	1	FALSE		0
YMR018W	-0.770229	3.79565	0.0763109	1	FALSE		0
YBR005W	0.732971	7.48452	0.0767032	1	FALSE		0
YEL077W-A	0.969739	1.33501	0.0770633	1	FALSE		0
YJL050W	0.74267	5.40492	0.0772035	1	FALSE		0
YGR158C	0.752567	4.40249	0.0774343	1	FALSE		0
YDL039C	-0.738873	5.61045	0.077755	1	FALSE		0
YKR031C	-0.72946	7.45914	0.0781081	1	FALSE		0
YEL070W	-0.745448	4.87519	0.0781131	1	FALSE		0
YOR192C	-0.79283	3.12351	0.078306	1	FALSE		0
YHR185C	-1.03714	0.842401	0.0785654	1	FALSE		0
YGR122C-A	-0.932767	1.27896	0.079784	1	FALSE		0
YDR191W	0.749832	4.16867	0.0802808	1	FALSE		0
YLR286C	0.719766	10.3862	0.08096	1	FALSE		0
YDR491C	-1.05552	0.582723	0.0812893	1	FALSE		0
YDL032W	1.02094	0.791871	0.0821232	1	FALSE		0
YPL198W	0.72005	7.25177	0.0822254	1	FALSE		0
YEL069C	-0.739184	4.55679	0.0823102	1	FALSE		0
YPL090C	0.714574	9.47645	0.0833112	1	FALSE		0
YPR153W	0.753261	3.88676	0.083317	1	FALSE		0
YGL217C	-0.852784	1.98728	0.0833241	1	FALSE		0
YKL171W	-0.718351	6.77748	0.0835127	1	FALSE		0
YBR104W	0.742826	4.15829	0.0835944	1	FALSE		0
YBR300C	-1.64504	-0.676417	0.083932	1	FALSE		0
YLR176C	-0.725701	5.24531	0.0839862	1	FALSE		0
YKL033W-A	-0.715914	7.18056	0.0840304	1	FALSE		0
YNL194C	-0.713368	8.26195	0.0842621	1	FALSE		0
YBR247C	0.732002	4.65897	0.0844307	1	FALSE		0
YPR074C	0.713424	7.83277	0.0845274	1	FALSE		0
YNL310C	0.726744	4.93932	0.0850429	1	FALSE		0
YDL208W	0.713919	6.80137	0.0854261	1	FALSE		0
YFL021C-A	-0.758166	3.35841	0.0856874	1	FALSE		0
YPR136C	0.826543	2.2284	0.0858013	1	FALSE		0
YOL104C	-0.75168	3.6269	0.0858059	1	FALSE		0
YFL062W	0.932143	1.20452	0.0859305	1	FALSE		0
YMR013W-A	-1.20315	-0.0972308	0.0862277	1	FALSE		0
YDR380W	-0.708839	7.50347	0.0867756	1	FALSE		0
YHR066W	0.739763	4.11979	0.086829	1	FALSE		0
YML119W	0.715484	5.85435	0.0868499	1	FALSE		0
YGL062W	-0.708069	7.70869	0.0869388	1	FALSE		0
YDR496C	0.716056	5.72611	0.0872769	1	FALSE		0
YPL273W	0.708957	6.87758	0.0874879	1	FALSE		0
YHR096C	-0.712426	6.02121	0.0875749	1	FALSE		0
YLR136C	-0.711542	6.11234	0.0877386	1	FALSE		0
YLR432W	0.704888	8.30606	0.0879725	1	FALSE		0
YDL003W	0.722997	4.77125	0.0880877	1	FALSE		0
YNL334C	-0.738746	3.94829	0.0884571	1	FALSE		0
YGL179C	0.716324	5.27508	0.0887779	1	FALSE		0
YCL055W	-0.713135	5.34071	0.0889673	1	FALSE		0
YLL011W	0.730285	4.29366	0.0893454	1	FALSE		0
YPL250W-A	0.742114	3.51274	0.0898334	1	FALSE		0
YCL001W-B	-0.745411	3.4819	0.0901356	1	FALSE		0
YML018C	0.724229	4.37972	0.0901688	1	FALSE		0
YCR104W	-1.09136	0.447574	0.0901797	1	FALSE		0
YLR081W	-0.719659	4.51127	0.0902471	1	FALSE		0
YKL172W	0.707178	5.82886	0.0907519	1	FALSE		0
YGR259C	-0.713322	5.17208	0.0909526	1	FALSE		0
YDR259C	0.718054	4.69616	0.0913405	1	FALSE		0
YML012C-A	-0.712897	4.91092	0.0915219	1	FALSE		0
YNL259C	-0.697678	7.46935	0.0918416	1	FALSE		0
YLR196W	0.704933	5.68878	0.0920719	1	FALSE		0
YMR324C	2.52878	-1.66126	0.0922987	1	FALSE		0
YJR079W	2.5191	-1.63997	0.0922987	1	FALSE		0
YBR089W	0.758131	2.98601	0.0923255	1	FALSE		0
YLR461W	1.69212	-1.07761	0.0923262	1	FALSE		0
YNL190W	0.695617	7.38523	0.0929114	1	FALSE		0
YGL171W	0.711287	4.77565	0.0930257	1	FALSE		0
YOR032C	-0.704106	5.50282	0.0933301	1	FALSE		0
YPR030W	-0.693577	7.65491	0.0935786	1	FALSE		0
YNL282W	0.718328	4.40145	0.0937869	1	FALSE		0
YMR060C	0.705746	5.16911	0.0941092	1	FALSE		0
YOR224C	0.697639	5.94948	0.0944351	1	FALSE		0
YLR197W	0.69107	7.87455	0.0946027	1	FALSE		0
YBR301W	-1.14287	0.100723	0.0946878	1	FALSE		0
YCR024C-B	0.69494	6.34108	0.0948571	1	FALSE		0
YOL013W-A	-0.860664	1.59027	0.0953219	1	FALSE		0
YKL165C-A	-1.0126	0.556082	0.0953448	1	FALSE		0
YCR096C	0.723921	3.78296	0.0955864	1	FALSE		0
YPR156C	0.688129	7.99871	0.0959109	1	FALSE		0
YKL137W	-0.692717	6.06416	0.0965104	1	FALSE		0
YDR184C	0.743862	3.26119	0.0966207	1	FALSE		0
YLR232W	-0.738238	3.40786	0.0969726	1	FALSE		0
YKR076W	-0.689548	6.45809	0.097119	1	FALSE		0
YDL024C	-0.720747	3.74351	0.0976211	1	FALSE		0
YFL051C	-0.733781	3.4747	0.0976294	1	FALSE		0
YNR073C	-0.734715	3.5173	0.0977065	1	FALSE		0
YGR081C	0.711139	4.38182	0.0981736	1	FALSE		0
YPR169W-A	-1.4073	-0.409052	0.098175	1	FALSE		0
YLR013W	-1.40679	-0.419342	0.098175	1	FALSE		0
YJR128W	-0.973384	0.863007	0.0985996	1	FALSE		0
YLR164W	-0.709193	4.09743	0.0988286	1	FALSE		0
YLR284C	-0.692293	5.45486	0.0993195	1	FALSE		0
YMR306C-A	-0.982887	0.690974	0.0997932	1	FALSE		0
YHL047C	-0.683688	6.36717	0.100163	1	FALSE		0
YMR291W	-0.679138	7.81028	0.100414	1	FALSE		0
YGR109C	0.780435	2.41854	0.100661	1	FALSE		0
YGL148W	0.677443	7.82213	0.101271	1	FALSE		0
YBR135W	0.698542	4.48182	0.102065	1	FALSE		0
YNL024C	0.712043	3.92541	0.102221	1	FALSE		0
YIL117C	-0.678182	6.67048	0.102301	1	FALSE		0
YMR215W	0.676745	6.91109	0.102668	1	FALSE		0
YOL101C	0.719566	3.53033	0.103368	1	FALSE		0
YGL007W	0.956762	0.814235	0.103658	1	FALSE		0
YDR320C-A	-0.673372	6.78697	0.104535	1	FALSE		0
YNR053C	0.680003	5.46653	0.104783	1	FALSE		0
YGR110W	-0.690456	4.41959	0.10534	1	FALSE		0
YNL277W-A	-1.44553	-0.583564	0.10544	1	FALSE		0
YOL144W	0.689016	4.52696	0.1055	1	FALSE		0
YDR309C	0.679389	5.49195	0.105539	1	FALSE		0
YEL059W	-0.844495	1.64673	0.105905	1	FALSE		0
YNL313C	0.683972	4.84885	0.10591	1	FALSE		0
YKL062W	-0.668225	7.76985	0.105984	1	FALSE		0
YHR089C	0.668277	7.62304	0.106115	1	FALSE		0
YKL089W	0.690584	4.24159	0.106712	1	FALSE		0
YBR298C	-0.667053	7.51732	0.10683	1	FALSE		0
YNL271C	-0.666105	7.94439	0.106946	1	FALSE		0
YGR152C	0.697123	4.18793	0.106965	1	FALSE		0
YGR184C	-0.666607	7.60628	0.106974	1	FALSE		0
YFL033C	-0.666614	7.16466	0.10747	1	FALSE		0
YOR315W	0.687917	4.47527	0.10769	1	FALSE		0
YDL140C	-0.663741	8.47502	0.107845	1	FALSE		0
YOR071C	-0.672923	5.6471	0.107887	1	FALSE		0
YLL012W	0.697882	4.05631	0.108009	1	FALSE		0
YGL120C	0.668442	6.28661	0.10816	1	FALSE		0
YOR392W	-1.13316	-0.139907	0.108539	1	FALSE		0
YJR109C	0.665088	6.80046	0.108862	1	FALSE		0
YNL104C	0.660939	8.4682	0.109346	1	FALSE		0
YPR015C	-0.696585	3.74298	0.109438	1	FALSE		0
YGR079W	0.786853	2.07764	0.109682	1	FALSE		0
YDR334W	-0.663118	6.8654	0.109751	1	FALSE		0
YKR080W	0.660106	7.96471	0.110121	1	FALSE		0
YBR249C	0.658456	8.62264	0.110592	1	FALSE		0
YNL250W	-0.670225	5.33781	0.110676	1	FALSE		0
YLR009W	0.66487	5.86656	0.110751	1	FALSE		0
YDR158W	0.658209	8.20013	0.110969	1	FALSE		0
YGL056C	-0.660472	6.48183	0.111885	1	FALSE		0
YCR095W-A	-0.715592	3.0056	0.11221	1	FALSE		0
YFL020C	-0.917855	1.09761	0.11268	1	FALSE		0
YOR306C	-0.661328	5.78512	0.11322	1	FALSE		0
YDR312W	0.6946	3.76003	0.113613	1	FALSE		0
YKR033C	-1.61687	-0.74031	0.113724	1	FALSE		0
YJL010C	0.667771	4.89945	0.114216	1	FALSE		0
YBR032W	-0.858919	1.20144	0.115049	1	FALSE		0
YGR023W	-0.651534	7.31505	0.1154	1	FALSE		0
YDR510C-A	-0.946236	0.656974	0.11559	1	FALSE		0
YIL155C	-0.649321	7.70864	0.116207	1	FALSE		0
YIL115W-A	-0.701996	3.18711	0.116551	1	FALSE		0
YLR175W	0.648029	8.10598	0.116621	1	FALSE		0
YGR146C-A	-0.771579	1.89471	0.116887	1	FALSE		0
YIL046W-A	1.16667	-0.249077	0.117164	1	FALSE		0
YGR035C	-0.662559	4.80363	0.117422	1	FALSE		0
YJR032W	0.67099	4.20151	0.117564	1	FALSE		0
YOL017W	0.675037	3.97747	0.117598	1	FALSE		0
YCR081W	-0.655284	5.64758	0.11762	1	FALSE		0
YNL209W	0.644647	10.2633	0.117705	1	FALSE		0
YEL030C-A	-0.829158	1.52624	0.117829	1	FALSE		0
YKL052C	0.653281	5.6323	0.11797	1	FALSE		0
YGR128C	0.657197	5.25776	0.118031	1	FALSE		0
YCR010C	-0.669389	4.22197	0.118033	1	FALSE		0
YKL205W	0.652737	5.81205	0.11832	1	FALSE		0
YMR202W	0.646512	6.56775	0.119482	1	FALSE		0
YJL026W	0.641756	8.73276	0.119799	1	FALSE		0
YPL142C	0.643091	7.56204	0.119898	1	FALSE		0
YMR135W-A	-0.728079	2.50218	0.120038	1	FALSE		0
YDL085W	-0.655084	5.07968	0.120119	1	FALSE		0
YCR091W	-0.642428	7.45577	0.120366	1	FALSE		0
YJL057C	-0.644957	6.48492	0.120491	1	FALSE		0
YGL078C	0.646276	6.09589	0.120803	1	FALSE		0
YJL089W	0.734165	2.23918	0.120814	1	FALSE		0
YNR056C	-0.660432	4.41892	0.12142	1	FALSE		0
YHR064C	0.638855	8.18102	0.121792	1	FALSE		0
YLR186W	0.648318	5.39901	0.122025	1	FALSE		0
YOR247W	0.639807	7.20153	0.12223	1	FALSE		0
YDL229W	0.636326	9.7104	0.122594	1	FALSE		0
YHL032C	-0.637803	7.50562	0.122983	1	FALSE		0
YIL172C	-0.674364	3.73258	0.123503	1	FALSE		0
YJL221C	-0.674364	3.73258	0.123503	1	FALSE		0
YJL108C	-0.663037	4.15614	0.123559	1	FALSE		0
YGR060W	0.636381	7.22668	0.124193	1	FALSE		0
YBR084W	0.636881	6.81461	0.124557	1	FALSE		0
YOL120C	0.632548	10.4383	0.124671	1	FALSE		0
YKL159C	0.643935	5.55599	0.124739	1	FALSE		0
YOR108W	0.638444	6.31035	0.124743	1	FALSE		0
YNL182C	0.654971	4.46919	0.125769	1	FALSE		0
YNL162W	0.631427	8.70993	0.125838	1	FALSE		0
YDL128W	0.633409	7.22624	0.125948	1	FALSE		0
YML118W	-0.637612	6.01469	0.126002	1	FALSE		0
YBR257W	0.661002	4.0774	0.126268	1	FALSE		0
YNL210W	0.689997	3.08666	0.12646	1	FALSE		0
YNL151C	0.646344	4.94112	0.126508	1	FALSE		0
YNL174W	0.711323	2.70367	0.126862	1	FALSE		0
YJL194W	0.760471	1.97568	0.127422	1	FALSE		0
YPR035W	0.627898	10.173	0.127489	1	FALSE		0
YBL098W	-0.636103	5.71416	0.127635	1	FALSE		0
YPR145W	0.62933	7.83505	0.127692	1	FALSE		0
YIL129C	-0.629621	7.22625	0.128177	1	FALSE		0
YGL131C	-0.632371	6.32059	0.128252	1	FALSE		0
YFR010W-A	-0.688429	2.93551	0.128376	1	FALSE		0
YLL052C	-0.74597	1.79744	0.128608	1	FALSE		0
YDR522C	0.662519	3.79379	0.128644	1	FALSE		0
YOR201C	0.6346	5.66966	0.128726	1	FALSE		0
YPL183C	0.637868	5.26214	0.128777	1	FALSE		0
YDR033W	0.625283	9.99789	0.129104	1	FALSE		0
YPR117W	-0.626828	7.58396	0.129427	1	FALSE		0
YER052C	0.629803	6.30768	0.129901	1	FALSE		0
YPR124W	0.62719	6.95083	0.130109	1	FALSE		0
YNL110C	0.634901	5.37856	0.130227	1	FALSE		0
YJL160C	0.662235	3.53154	0.130278	1	FALSE		0
YLR441C	0.623168	9.85136	0.130426	1	FALSE		0
YKR063C	0.632987	5.54495	0.131085	1	FALSE		0
YGL222C	-0.639282	4.72051	0.131559	1	FALSE		0
YFR017C	-0.622747	7.79388	0.131711	1	FALSE		0
YAL064W	0.754705	2.00485	0.13212	1	FALSE		0
YMR316C-B	-0.713915	2.48687	0.132204	1	FALSE		0
YJL005W	-0.619414	8.55033	0.133216	1	FALSE		0
YBR181C	0.617829	9.10747	0.133954	1	FALSE		0
YGL071W	-0.624595	5.98358	0.133973	1	FALSE		0
YDR426C	-0.699848	2.65291	0.134528	1	FALSE		0
YPR119W	0.634664	4.73255	0.134677	1	FALSE		0
YAL059W	0.638375	4.55843	0.13473	1	FALSE		0
YOR325W	-0.726062	2.17703	0.134825	1	FALSE		0
YPL119C	-0.625599	5.52887	0.135094	1	FALSE		0
YML043C	0.701511	2.46861	0.13519	1	FALSE		0
YCR093W	-0.616382	8.26229	0.135293	1	FALSE		0
YFL021W	0.624947	5.40869	0.135794	1	FALSE		0
YKL099C	0.637272	4.38163	0.136029	1	FALSE		0
YMR219W	-0.615509	7.28604	0.13681	1	FALSE		0
YIR035C	0.616842	6.77108	0.136857	1	FALSE		0
YDL151C	0.644607	3.80029	0.136999	1	FALSE		0
YLR149C	-0.614083	7.62513	0.137302	1	FALSE		0
YIL116W	0.613031	7.26041	0.138457	1	FALSE		0
YIR009W	0.645148	3.6984	0.138768	1	FALSE		0
YNL036W	0.620513	5.46531	0.138793	1	FALSE		0
YER106W	1.25511	-0.547744	0.13926	1	FALSE		0
YHL028W	0.615091	6.07545	0.139742	1	FALSE		0
YDR543C	5.19097	-2.13038	0.139845	1	FALSE		0
YPL102C	4.97663	-2.24418	0.139845	1	FALSE		0
YGR043C	-0.610334	7.34364	0.140041	1	FALSE		0
YGR271W	-0.611943	6.55772	0.140384	1	FALSE		0
YMR244W	-0.773732	1.50269	0.140562	1	FALSE		0
YLR264C-A	0.612767	6.27915	0.140622	1	FALSE		0
YFL027C	0.617218	5.49756	0.140951	1	FALSE		0
YJR047C	0.62371	4.77898	0.141897	1	FALSE		0
YPL012W	0.615169	5.51425	0.142005	1	FALSE		0
YDR524C-B	0.604271	10.6865	0.142254	1	FALSE		0
YNL114C	0.722076	2.12857	0.142485	1	FALSE		0
YAL028W	-0.613165	5.46618	0.142517	1	FALSE		0
YPL062W	1.11044	-0.00190567	0.142547	1	FALSE		0
YGR290W	-0.626658	4.22801	0.14255	1	FALSE		0
YJL173C	0.614283	5.54456	0.142714	1	FALSE		0
YML093W	0.610158	5.86327	0.1433	1	FALSE		0
YDR025W	0.603037	8.77945	0.1436	1	FALSE		0
YDR542W	-2.08095	-1.41786	0.143685	1	FALSE		0
Q0140	-2.07302	-1.42252	0.143685	1	FALSE		0
YDR224C	0.602767	8.76666	0.143785	1	FALSE		0
YBR203W	-0.606007	6.74598	0.143843	1	FALSE		0
YEL026W	0.605019	6.76581	0.144504	1	FALSE		0
YMR303C	-0.617634	4.75532	0.144745	1	FALSE		0
YDR341C	0.601398	7.97362	0.145232	1	FALSE		0
YOR008W-B	0.688227	2.44129	0.145245	1	FALSE		0
YPR167C	0.616713	4.84378	0.14535	1	FALSE		0
YDR524W-C	0.59957	8.54823	0.146028	1	FALSE		0
YJR011C	-0.606951	5.58423	0.146099	1	FALSE		0
YKL120W	0.604131	6.21104	0.14647	1	FALSE		0
YML007C-A	0.769662	1.46285	0.146513	1	FALSE		0
YIR017W-A	-0.766889	1.46387	0.146513	1	FALSE		0
YER137W-A	-0.8429	0.810109	0.146607	1	FALSE		0
YHR140W	-0.616865	4.56222	0.146838	1	FALSE		0
YJL047C-A	0.632578	3.75297	0.146881	1	FALSE		0
YGR174W-A	-0.608904	5.30058	0.147407	1	FALSE		0
YNL112W	0.599168	7.32891	0.147444	1	FALSE		0
YDR241W	-0.613719	4.73305	0.148542	1	FALSE		0
YGR214W	0.594825	9.28618	0.148875	1	FALSE		0
YDL082W	0.595009	8.90237	0.14891	1	FALSE		0
YER110C	0.59839	6.74777	0.148966	1	FALSE		0
YDL169C	-0.603331	5.46857	0.149207	1	FALSE		0
YOR252W	0.609678	4.90202	0.149263	1	FALSE		0
YJL119C	0.815871	1.0035	0.149278	1	FALSE		0
YDR199W	-0.648564	3.12814	0.149329	1	FALSE		0
YKL191W	0.609454	4.92213	0.149339	1	FALSE		0
YOR248W	0.602305	5.6309	0.149392	1	FALSE		0
YJR151C	-0.606795	5.13129	0.1495	1	FALSE		0
YKL014C	0.604264	5.42752	0.149534	1	FALSE		0
YGL194C-A	-0.627475	3.67951	0.149673	1	FALSE		0
YBR191W	0.593336	8.88764	0.150055	1	FALSE		0
YGL138C	-2.57881	-1.77155	0.150691	1	FALSE		0
YMR272W-B	-2.57881	-1.77155	0.150691	1	FALSE		0
YJL135W	2.3108	-1.78561	0.150691	1	FALSE		0
YOR300W	2.3108	-1.78561	0.150691	1	FALSE		0
YFL036W	-0.593525	7.44045	0.151086	1	FALSE		0
YKR094C	0.591577	8.98325	0.151215	1	FALSE		0
YCR053W	0.592128	8.31055	0.151222	1	FALSE		0
YDR034C-A	-0.59655	6.28763	0.151277	1	FALSE		0
YCR087W	0.605466	5.14275	0.151374	1	FALSE		0
YPR204W	-0.592254	7.72233	0.151629	1	FALSE		0
YOR034C-A	-0.754138	1.26562	0.151836	1	FALSE		0
YDL173W	0.593394	6.95254	0.151966	1	FALSE		0
YGR121C	-0.594374	6.56751	0.152042	1	FALSE		0
YJR037W	-0.632032	3.3775	0.15234	1	FALSE		0
YDR417C	0.591561	7.45055	0.152454	1	FALSE		0
YIL045W	-0.591463	7.42812	0.152519	1	FALSE		0
YML094C-A	0.914793	0.478596	0.152673	1	FALSE		0
YKR056W	0.600894	5.3481	0.152942	1	FALSE		0
YKL188C	-0.595871	5.91415	0.152951	1	FALSE		0
YCR086W	0.622673	3.79192	0.153153	1	FALSE		0
YGL041C-B	1.32158	-0.724113	0.153585	1	FALSE		0
YPL119C-A	-0.647516	2.94019	0.15376	1	FALSE		0
YPL120W	-0.596488	5.45615	0.1541	1	FALSE		0
YBL095W	-0.603557	4.71748	0.154191	1	FALSE		0
YER086W	0.588569	7.64223	0.154291	1	FALSE		0
YLR364W	0.627726	3.32903	0.154316	1	FALSE		0
YOL047C	-0.593296	5.94261	0.15462	1	FALSE		0
YDL149W	-0.593036	5.98345	0.154654	1	FALSE		0
YKL217W	-0.592103	6.16439	0.154701	1	FALSE		0
YJR078W	-0.617053	3.79786	0.154701	1	FALSE		0
YIL064W	0.601845	4.72043	0.155022	1	FALSE		0
YFR015C	-0.58536	11.0634	0.155025	1	FALSE		0
YKL066W	0.602605	4.83882	0.155041	1	FALSE		0
YLL060C	-0.602174	4.92931	0.155054	1	FALSE		0
YOR210W	0.593079	5.71961	0.155538	1	FALSE		0
YMR194C-B	-0.591002	6.12895	0.155577	1	FALSE		0
YKL201C	0.586544	7.60916	0.155744	1	FALSE		0
YNL203C	-0.659503	2.51792	0.156335	1	FALSE		0
YML080W	0.633723	3.25952	0.156449	1	FALSE		0
YBR019C	-0.59625	5.01047	0.157119	1	FALSE		0
YKR095W-A	-0.609401	4.11316	0.157372	1	FALSE		0
YAL034C	-0.585521	6.79152	0.15771	1	FALSE		0
YPL241C	0.598434	4.81493	0.158173	1	FALSE		0
YJR022W	0.621838	3.5404	0.158217	1	FALSE		0
YLL008W	0.589573	5.70018	0.158549	1	FALSE		0
YHR216W	0.580053	8.7084	0.159426	1	FALSE		0
YBR297W	-0.589447	5.5051	0.15953	1	FALSE		0
YDL217C	-0.594948	4.86038	0.15962	1	FALSE		0
YDL130W	0.579468	9.1148	0.159647	1	FALSE		0
YNL125C	-0.582414	6.91172	0.159677	1	FALSE		0
YGR049W	0.594927	4.71628	0.160077	1	FALSE		0
YFL052W	-0.585005	5.97285	0.160328	1	FALSE		0
YJL078C	0.579193	7.9767	0.160573	1	FALSE		0
YNL276C	-0.712754	1.86908	0.160582	1	FALSE		0
YHR020W	0.579313	7.84514	0.160614	1	FALSE		0
YHR197W	0.602473	4.14861	0.161064	1	FALSE		0
YPL230W	-0.577947	8.18094	0.161273	1	FALSE		0
YDL194W	-0.582072	6.307	0.161342	1	FALSE		0
YHL033C	0.576584	9.23047	0.161675	1	FALSE		0
YNR015W	0.589612	4.99792	0.162055	1	FALSE		0
YPL205C	-0.633594	2.91963	0.162125	1	FALSE		0
YER001W	0.579085	6.82466	0.162282	1	FALSE		0
YAL034W-A	0.611428	3.62135	0.163443	1	FALSE		0
YOL092W	0.580736	5.87495	0.16359	1	FALSE		0
YGR085C	0.573285	7.9948	0.16484	1	FALSE		0
YGL146C	-0.590231	4.63335	0.164916	1	FALSE		0
YPR143W	0.578394	6.03653	0.164941	1	FALSE		0
YLR174W	-0.597754	4.10619	0.16514	1	FALSE		0
YBL087C	0.571447	8.48533	0.165804	1	FALSE		0
YGL206C	-0.571308	8.17572	0.166116	1	FALSE		0
YDR091C	0.576018	6.18593	0.166168	1	FALSE		0
YNL195C	-0.575153	6.21163	0.166645	1	FALSE		0
YKL030W	0.611263	3.39598	0.166844	1	FALSE		0
YPL200W	-0.825735	0.773195	0.166956	1	FALSE		0
YCR064C	-0.815373	0.798195	0.166956	1	FALSE		0
YGR073C	0.71978	1.54054	0.167162	1	FALSE		0
YLL064C	0.724866	1.40325	0.167453	1	FALSE		0
YNR076W	0.724866	1.40325	0.167453	1	FALSE		0
YIR030W-A	-0.718623	1.39959	0.167453	1	FALSE		0
YHR095W	0.774599	1.15882	0.167681	1	FALSE		0
YLR332W	-0.571594	6.61727	0.168163	1	FALSE		0
YDL209C	0.603073	3.85904	0.16851	1	FALSE		0
YKL221W	0.611415	3.15773	0.168719	1	FALSE		0
YGR173W	0.579367	5.10977	0.168893	1	FALSE		0
YKL020C	-0.56872	7.34169	0.168945	1	FALSE		0
YHR018C	0.568347	7.51858	0.169013	1	FALSE		0
YGL197W	-0.567932	7.58757	0.169207	1	FALSE		0
YAL065C	-0.63606	2.75336	0.169214	1	FALSE		0
YPL171C	-0.600077	3.76093	0.169387	1	FALSE		0
YPL189W	0.642723	2.72552	0.16945	1	FALSE		0
YGR289C	-0.569719	6.44228	0.169998	1	FALSE		0
YJR148W	-0.566051	8.19679	0.170008	1	FALSE		0
YLR363W-A	0.604427	3.4417	0.170642	1	FALSE		0
YFL065C	1.35791	-0.925242	0.17087	1	FALSE		0
YCR106W	-0.582945	4.46162	0.171393	1	FALSE		0
YOL143C	0.563082	8.54088	0.172013	1	FALSE		0
YBL088C	-0.563815	6.97278	0.173242	1	FALSE		0
YDL063C	0.594463	3.71727	0.173341	1	FALSE		0
YPL197C	0.566316	6.12104	0.173602	1	FALSE		0
YJL115W	0.571263	5.41946	0.173927	1	FALSE		0
Q0085	-0.94323	-0.0191444	0.174279	1	FALSE		0
YNL132W	0.569376	5.1067	0.175113	1	FALSE		0
YAR002W	0.562724	6.43444	0.175363	1	FALSE		0
YLL044W	0.55871	8.17121	0.175621	1	FALSE		0
YPL085W	-0.559821	7.35025	0.175663	1	FALSE		0
YFL053W	-0.581686	4.19913	0.175919	1	FALSE		0
YLR048W	0.557147	9.16702	0.17622	1	FALSE		0
YGR256W	-0.572421	4.68037	0.176495	1	FALSE		0
YMR165C	-0.559246	6.78566	0.177112	1	FALSE		0
YFR028C	0.56589	5.35909	0.17712	1	FALSE		0
YER138W-A	-0.598124	3.41212	0.177503	1	FALSE		0
YPR096C	-0.79745	0.923072	0.177625	1	FALSE		0
YGR145W	0.565345	5.35633	0.177758	1	FALSE		0
YCR057C	0.561655	5.70082	0.17794	1	FALSE		0
YGL042C	-0.600942	3.37329	0.178055	1	FALSE		0
YDL022C-A	-0.809587	0.703465	0.178175	1	FALSE		0
YIL030W-A	-0.809587	0.703465	0.178175	1	FALSE		0
YHL048C-A	0.692912	1.82577	0.178214	1	FALSE		0
YHR032C-A	0.835996	0.598329	0.178238	1	FALSE		0
YOR312C	0.554296	9.09127	0.178463	1	FALSE		0
YKL006C-A	-0.559723	6.0998	0.178635	1	FALSE		0
YGL188C	0.583711	3.8955	0.179208	1	FALSE		0
YKR072C	-0.556001	6.82872	0.179534	1	FALSE		0
YKR095W	-0.554115	7.73508	0.179586	1	FALSE		0
YOL127W	0.552238	10.1389	0.179736	1	FALSE		0
YDR104C	-0.564382	5.07414	0.179887	1	FALSE		0
YJL056C	-0.574493	4.17993	0.180163	1	FALSE		0
YLR325C	0.551768	9.02882	0.180469	1	FALSE		0
YPL266W	0.564821	5.08355	0.18047	1	FALSE		0
YGR240C	0.551034	9.99334	0.180715	1	FALSE		0
YDL068W	0.632987	2.35898	0.18147	1	FALSE		0
YPL226W	0.551698	7.48451	0.181821	1	FALSE		0
YAL016C-B	-1.24082	-0.705899	0.183239	1	FALSE		0
YAL064C-A	-0.65337	1.90562	0.183283	1	FALSE		0
YLR409C	0.55912	5.25703	0.183309	1	FALSE		0
YER054C	-0.550331	7.1173	0.183434	1	FALSE		0
YDR385W	0.546513	11.2459	0.184094	1	FALSE		0
YJR071W	0.612756	2.809	0.185101	1	FALSE		0
YJR154W	0.582858	3.56235	0.185403	1	FALSE		0
YGR052W	-0.552692	5.78955	0.185478	1	FALSE		0
YCL024W	0.57166	4.04795	0.185615	1	FALSE		0
YJL190C	0.545151	9.04898	0.185712	1	FALSE		0
YCR034W	0.547659	6.9522	0.185911	1	FALSE		0
YLR108C	-0.562439	4.4453	0.185987	1	FALSE		0
YPL265W	-0.545383	7.61721	0.186644	1	FALSE		0
YGR114C	-0.611057	2.69344	0.187387	1	FALSE		0
YPL167C	-0.550791	5.65588	0.187577	1	FALSE		0
YDR359C	-0.550479	5.63729	0.188033	1	FALSE		0
YJL144W	-0.542839	7.3224	0.189104	1	FALSE		0
YGL118C	-1.13063	-0.421455	0.189131	1	FALSE		0
YKR045C	0.5615	4.30122	0.190618	1	FALSE		0
YPL280W	-0.692026	1.41044	0.19096	1	FALSE		0
YNL144C	-0.539315	8.09073	0.191061	1	FALSE		0
YGR281W	-0.540089	7.3269	0.191337	1	FALSE		0
YDR282C	-0.549909	5.22275	0.191451	1	FALSE		0
YIL099W	-0.558265	4.2623	0.191638	1	FALSE		0
YDR083W	0.549607	5.07157	0.191881	1	FALSE		0
YOR337W	0.564953	3.91109	0.192021	1	FALSE		0
YBR072C-A	-0.686924	1.34277	0.192198	1	FALSE		0
YJR095W	0.612621	2.64377	0.192224	1	FALSE		0
YPL024W	0.548211	5.13977	0.192281	1	FALSE		0
YPR163C	0.537709	8.17099	0.192328	1	FALSE		0
YOR191W	-0.538839	7.31723	0.192377	1	FALSE		0
YGL147C	0.53634	9.20048	0.192815	1	FALSE		0
YEL053W-A	0.5361	7.77041	0.194058	1	FALSE		0
YDR270W	-0.542957	5.82523	0.194179	1	FALSE		0
YOL132W	-0.641826	1.94346	0.19453	1	FALSE		0
YJL217W	0.535624	7.62672	0.194626	1	FALSE		0
YOR009W	-0.553745	4.31935	0.195334	1	FALSE		0
YNR031C	-0.535443	6.9681	0.195794	1	FALSE		0
YOR004W	0.549415	4.37267	0.196253	1	FALSE		0
YPL037C	0.53246	8.43162	0.196473	1	FALSE		0
YPL258C	-0.56937	3.60083	0.196893	1	FALSE		0
YPL256C	0.54044	5.46287	0.197263	1	FALSE		0
YPR112C	0.544175	4.94221	0.198101	1	FALSE		0
YLR333C	0.530748	7.85498	0.198429	1	FALSE		0
YGR139W	0.628703	2.00709	0.19883	1	FALSE		0
YMR128W	0.535407	5.90663	0.199016	1	FALSE		0
YGR205W	-0.53157	6.94284	0.199084	1	FALSE		0
YPL192C	0.592826	2.53086	0.199311	1	FALSE		0
YLR124W	-0.569726	3.28577	0.199629	1	FALSE		0
YBR271W	0.558846	3.88071	0.19979	1	FALSE		0
YBL017C	-0.528401	8.54029	0.199796	1	FALSE		0
YHR160C	-0.56199	3.55872	0.200316	1	FALSE		0
YDR269C	-0.567769	3.33005	0.200732	1	FALSE		0
YLR279W	-0.538455	5.21345	0.200848	1	FALSE		0
YDR418W	0.527048	8.60757	0.200914	1	FALSE		0
YGR264C	0.528536	7.31681	0.201013	1	FALSE		0
YLR265C	0.537975	5.16977	0.201634	1	FALSE		0
YMR260C	0.526675	7.99556	0.201731	1	FALSE		0
YMR052C-A	0.712469	1.30453	0.202015	1	FALSE		0
YER189W	-0.663977	1.30112	0.202015	1	FALSE		0
YNL002C	0.528647	6.69012	0.202171	1	FALSE		0
YDR030C	-0.539352	4.94799	0.202178	1	FALSE		0
YLR444C	0.662078	1.61288	0.202774	1	FALSE		0
YIL104C	0.550242	4.04127	0.202797	1	FALSE		0
YNL166C	0.535145	5.39802	0.203134	1	FALSE		0
YGR286C	0.534219	5.22658	0.203241	1	FALSE		0
YPL026C	0.530718	5.84351	0.203335	1	FALSE		0
YKL092C	-0.529793	5.93859	0.203526	1	FALSE		0
YBL083C	0.575586	3.1619	0.20365	1	FALSE		0
YDL213C	0.527579	6.27087	0.204278	1	FALSE		0
YKL206C	0.529759	5.81354	0.204449	1	FALSE		0
YEL018W	0.533452	5.08711	0.204576	1	FALSE		0
YIL028W	-0.562508	3.36265	0.204654	1	FALSE		0
YDL136W	0.522384	8.61476	0.204903	1	FALSE		0
YPR115W	-0.52322	7.75179	0.204931	1	FALSE		0
YGL021W	0.528355	5.74108	0.205172	1	FALSE		0
YLR002C	0.533848	5.1508	0.205287	1	FALSE		0
YDR471W	0.522178	8.25359	0.205351	1	FALSE		0
YER074W	0.521602	8.96906	0.205373	1	FALSE		0
YMR179W	0.538799	4.52045	0.205737	1	FALSE		0
YJR025C	-0.523805	6.89193	0.205802	1	FALSE		0
YOR371C	-0.52571	6.16012	0.206181	1	FALSE		0
YLR367W	0.520372	8.88145	0.206484	1	FALSE		0
YOR073W-A	1.2706	-0.80954	0.206492	1	FALSE		0
YJR138W	-0.526202	5.90865	0.206721	1	FALSE		0
YBR124W	-0.81356	0.418417	0.207264	1	FALSE		0
YDL196W	-0.571793	3.04529	0.207599	1	FALSE		0
YDL034W	-0.540949	4.19209	0.207877	1	FALSE		0
YJL129C	-0.521539	6.8004	0.207964	1	FALSE		0
YER055C	0.519547	7.61324	0.208313	1	FALSE		0
YKR042W	0.517482	9.90824	0.2086	1	FALSE		0
YMR143W	0.517418	9.5176	0.208777	1	FALSE		0
YPL144W	0.537727	4.24097	0.208816	1	FALSE		0
YFR032C	-0.620293	1.88155	0.208877	1	FALSE		0
YNL299W	0.561847	3.37853	0.209163	1	FALSE		0
YDR412W	0.535549	4.52207	0.20919	1	FALSE		0
YBR038W	0.521832	6.27003	0.209235	1	FALSE		0
YAL017W	-0.517933	7.92332	0.209332	1	FALSE		0
YGR108W	0.524794	5.65584	0.209603	1	FALSE		0
YKR058W	-0.517319	7.89832	0.209896	1	FALSE		0
YJL177W	0.516466	8.69168	0.210006	1	FALSE		0
YJR070C	0.519352	6.58344	0.210461	1	FALSE		0
YMR183C	0.51914	6.63616	0.210507	1	FALSE		0
YFL023W	0.529634	4.79891	0.210639	1	FALSE		0
YLR142W	-0.52407	5.32288	0.210704	1	FALSE		0
YOR290C	-0.516327	7.72909	0.21096	1	FALSE		0
YNL297C	-0.517961	6.75827	0.211186	1	FALSE		0
YGR170W	-0.516579	7.35417	0.211253	1	FALSE		0
YBR069C	-0.515715	7.5716	0.211699	1	FALSE		0
YGR092W	0.518156	6.40228	0.212028	1	FALSE		0
YKL001C	0.522742	5.23291	0.212419	1	FALSE		0
YGR295C	0.51376	8.03874	0.212912	1	FALSE		0
YDR070C	-0.515033	7.0438	0.213157	1	FALSE		0
YJL084C	-0.518692	5.90719	0.21326	1	FALSE		0
YJR124C	0.526858	4.60095	0.213919	1	FALSE		0
YER066C-A	-0.520153	5.323	0.214157	1	FALSE		0
YGR247W	-0.517515	5.93137	0.214196	1	FALSE		0
YDR126W	0.526513	4.53877	0.214398	1	FALSE		0
YKL079W	-0.516057	6.20448	0.21445	1	FALSE		0
YJR069C	0.521413	5.39923	0.214763	1	FALSE		0
YBR210W	0.519804	5.49477	0.214876	1	FALSE		0
YBL066C	-0.516087	6.01777	0.215111	1	FALSE		0
YLR281C	-0.520586	5.10901	0.215628	1	FALSE		0
YJL148W	0.51689	5.58756	0.215992	1	FALSE		0
YER102W	0.509028	9.2493	0.216321	1	FALSE		0
YDL060W	0.516583	5.54195	0.216334	1	FALSE		0
YOR206W	0.514986	5.89951	0.216666	1	FALSE		0
YPR026W	-0.511289	6.76302	0.217092	1	FALSE		0
YDR127W	0.509192	7.90216	0.217132	1	FALSE		0
YDR024W	-1.88339	-1.53069	0.217138	1	FALSE		0
YDR320W-B	-1.88339	-1.53069	0.217138	1	FALSE		0
YBL109W	1.46755	-1.53239	0.217138	1	FALSE		0
YPL143W	0.508079	8.93439	0.217326	1	FALSE		0
YDL200C	-0.525414	4.50004	0.217368	1	FALSE		0
YBL006C	-0.508757	7.84192	0.217567	1	FALSE		0
YMR122C	0.588859	2.40083	0.217701	1	FALSE		0
YLR372W	0.508866	7.5659	0.217839	1	FALSE		0
YGL057C	0.555596	3.03041	0.217978	1	FALSE		0
YCL058C	0.5472	3.40767	0.218119	1	FALSE		0
YLR051C	0.526527	4.33991	0.218515	1	FALSE		0
YIL136W	-0.505448	9.52743	0.219436	1	FALSE		0
YDR234W	0.51351	5.54851	0.219681	1	FALSE		0
YIR031C	0.515194	5.05791	0.219765	1	FALSE		0
YGR159C	0.507127	7.17709	0.220027	1	FALSE		0
YDR012W	0.504066	10.3156	0.220484	1	FALSE		0
YER037W	0.506363	7.13937	0.220789	1	FALSE		0
YLR466W	-0.504649	8.27868	0.220861	1	FALSE		0
YDR173C	0.514524	5.15869	0.221261	1	FALSE		0
YLR014C	0.537616	3.50113	0.221295	1	FALSE		0
YIL160C	-0.526721	4.16171	0.221309	1	FALSE		0
YGR245C	0.509476	5.91416	0.221546	1	FALSE		0
YKL084W	0.518781	4.65174	0.22165	1	FALSE		0
YJL125C	0.515414	4.82886	0.222178	1	FALSE		0
YMR201C	-0.515158	4.9905	0.222285	1	FALSE		0
YLR180W	0.502983	8.27679	0.222401	1	FALSE		0
YPR151C	-0.535322	3.61372	0.222538	1	FALSE		0
YDR102C	-0.581174	2.28871	0.222678	1	FALSE		0
YMR205C	0.501695	9.60185	0.222843	1	FALSE		0
YBR208C	0.502087	8.40029	0.223121	1	FALSE		0
YGR185C	0.50288	7.65595	0.223156	1	FALSE		0
YKR079C	0.513419	4.95273	0.22341	1	FALSE		0
YGL123W	0.500636	10.7316	0.22355	1	FALSE		0
YLR190W	0.509765	5.48235	0.223659	1	FALSE		0
YML125C	0.506027	6.10686	0.223899	1	FALSE		0
YGL132W	-0.698016	0.889791	0.224189	1	FALSE		0
YHR154W	0.512629	4.92683	0.224735	1	FALSE		0
YHR062C	0.514182	4.73954	0.224776	1	FALSE		0
YIL169C	-0.499513	9.58795	0.22485	1	FALSE		0
YDR420W	-0.501147	7.30564	0.225233	1	FALSE		0
YFL022C	0.500391	7.56349	0.22557	1	FALSE		0
YIL055C	-0.507087	5.66703	0.225767	1	FALSE		0
YDR315C	0.526556	3.97832	0.225832	1	FALSE		0
YJR111C	0.515279	4.71809	0.225946	1	FALSE		0
YDR492W	0.520464	4.21508	0.226312	1	FALSE		0
YIL020C-A	-0.547818	3.10963	0.226935	1	FALSE		0
YPL079W	0.497419	9.00379	0.227047	1	FALSE		0
YOR055W	-0.50994	4.69543	0.227156	1	FALSE		0
YOL118C	-0.520596	4.16802	0.227271	1	FALSE		0
YBR166C	0.502614	5.92621	0.227763	1	FALSE		0
YLR320W	-0.505911	5.33205	0.227826	1	FALSE		0
YFR034C	0.507998	5.02328	0.22851	1	FALSE		0
YIR036W-A	-0.624396	1.56104	0.228929	1	FALSE		0
YBL005W	-0.498288	6.6914	0.229144	1	FALSE		0
YHR069C-A	0.572301	2.26245	0.229284	1	FALSE		0
YPL089C	-0.497693	6.8578	0.229301	1	FALSE		0
YDR006C	-0.497009	7.03457	0.229564	1	FALSE		0
YBR118W	0.493766	13.167	0.229751	1	FALSE		0
YNR019W	-0.496172	7.265	0.22992	1	FALSE		0
YJL207C	-0.496755	6.9332	0.230011	1	FALSE		0
YML050W	-0.511468	4.61589	0.230499	1	FALSE		0
YKL222C	-0.504443	5.07845	0.230636	1	FALSE		0
YNR002C	-0.499078	5.83696	0.230677	1	FALSE		0
YJR046W	-0.499752	5.83428	0.231312	1	FALSE		0
YOR389W	-0.516767	4.09036	0.231613	1	FALSE		0
YBL002W	0.49295	8.34861	0.231661	1	FALSE		0
YJL197W	-0.495845	6.59696	0.231674	1	FALSE		0
YJL216C	-0.519916	3.93832	0.231705	1	FALSE		0
YOR309C	0.500348	5.39922	0.231725	1	FALSE		0
YDR467C	-0.534208	3.02005	0.231902	1	FALSE		0
YLR185W	0.492481	8.31173	0.232134	1	FALSE		0
YLL024C	0.491836	9.15778	0.232204	1	FALSE		0
YKR019C	0.502118	5.21819	0.232257	1	FALSE		0
YPL160W	0.49272	7.93822	0.232267	1	FALSE		0
YMR116C	0.491057	10.775	0.232485	1	FALSE		0
YJL200C	0.504297	4.87632	0.232494	1	FALSE		0
YDR037W	0.49147	9.0671	0.232595	1	FALSE		0
YLR001C	-0.494807	6.45654	0.233048	1	FALSE		0
YKR103W	0.524848	3.70391	0.233369	1	FALSE		0
YGL026C	0.49117	7.95302	0.233718	1	FALSE		0
YFR027W	0.511544	4.11171	0.23379	1	FALSE		0
YLL013C	-0.494919	6.07729	0.234234	1	FALSE		0
YOR350C	-0.499309	5.47568	0.234517	1	FALSE		0
YJR123W	0.488821	10.9185	0.234588	1	FALSE		0
YLR030W	-0.524622	3.52143	0.234821	1	FALSE		0
YER090W	0.490742	7.14054	0.235303	1	FALSE		0
YDR457W	-0.48905	8.12432	0.235538	1	FALSE		0
YDL154W	-0.502433	4.68774	0.235571	1	FALSE		0
YMR242C	0.487923	9.20992	0.235899	1	FALSE		0
Q0297	1.15509	-1.07514	0.23595	1	FALSE		0
YFL012W	-0.771779	0.553065	0.235985	1	FALSE		0
YMR300C	0.49066	6.844	0.236005	1	FALSE		0
YDL199C	-0.496145	5.36306	0.236066	1	FALSE		0
YOL014W	0.490201	6.89744	0.23632	1	FALSE		0
YDR374W-A	-0.49281	6.05248	0.236327	1	FALSE		0
YMR096W	0.492969	5.98923	0.236519	1	FALSE		0
YLR047C	-0.495994	5.40913	0.236701	1	FALSE		0
YNL179C	-0.561825	2.50087	0.236945	1	FALSE		0
YLR400W	0.598534	1.73945	0.237086	1	FALSE		0
YKL161C	0.497764	4.9309	0.237934	1	FALSE		0
YOR152C	-0.500544	4.78877	0.237952	1	FALSE		0
YFL040W	-0.512398	3.73601	0.238	1	FALSE		0
YOR374W	-0.485346	9.76729	0.238155	1	FALSE		0
YLR438W	-0.492831	5.4981	0.238414	1	FALSE		0
YKR009C	-0.489319	6.35414	0.238575	1	FALSE		0
YIL148W	0.484738	9.53566	0.238825	1	FALSE		0
YOR366W	0.890131	-0.413817	0.238912	1	FALSE		0
YIR020C-B	0.526729	3.32414	0.239089	1	FALSE		0
YKL074C	0.490601	5.58027	0.239421	1	FALSE		0
YBL028C	0.49964	4.58903	0.239519	1	FALSE		0
YBL107W-A	-0.60442	1.52238	0.239686	1	FALSE		0
YMR275C	-0.488186	6.29006	0.239872	1	FALSE		0
YFL003C	-0.518437	3.43837	0.240165	1	FALSE		0
YBL081W	0.497592	4.90837	0.240424	1	FALSE		0
YKL183C-A	-0.776486	0.415135	0.240754	1	FALSE		0
YGL020C	0.485675	6.76059	0.240984	1	FALSE		0
YLR024C	-0.487448	6.12648	0.241166	1	FALSE		0
YCR047C	0.490862	5.27044	0.241458	1	FALSE		0
YOR216C	0.489224	5.60154	0.241728	1	FALSE		0
YKL034W	-0.484148	6.81464	0.24228	1	FALSE		0
YDR145W	0.484573	6.66712	0.24229	1	FALSE		0
YDL240W	-0.490636	5.31436	0.242296	1	FALSE		0
YFL017W-A	0.493884	4.80245	0.242419	1	FALSE		0
YNR065C	-0.48792	5.54554	0.242429	1	FALSE		0
YBR010W	0.481688	8.19372	0.242589	1	FALSE		0
YIL053W	0.480847	9.41977	0.242643	1	FALSE		0
YAL045C	0.655628	1.27102	0.24274	1	FALSE		0
YBL092W	0.480536	9.86477	0.242795	1	FALSE		0
YAR008W	0.507792	3.85066	0.243112	1	FALSE		0
YOR104W	0.489141	5.55265	0.243214	1	FALSE		0
YLR300W	0.480854	8.10194	0.24349	1	FALSE		0
YPR140W	-0.485685	5.94006	0.243621	1	FALSE		0
YER107W-A	0.52952	3.00287	0.243638	1	FALSE		0
YCR107W	-0.509644	3.6843	0.243706	1	FALSE		0
YFL015C	-0.570831	1.99571	0.243746	1	FALSE		0
YJR039W	-0.485206	5.99424	0.243855	1	FALSE		0
YJR141W	0.492201	4.84925	0.244454	1	FALSE		0
YBL049W	-0.509523	3.70081	0.244578	1	FALSE		0
YGL193C	-0.509523	3.70081	0.244578	1	FALSE		0
YLR122C	-0.511673	3.45065	0.244612	1	FALSE		0
YDL070W	-0.479324	8.28911	0.244796	1	FALSE		0
YDR344C	-0.520709	3.0902	0.244798	1	FALSE		0
YEL054C	0.478539	8.86507	0.245171	1	FALSE		0
YLR251W	-0.480908	6.8427	0.24537	1	FALSE		0
YLR308W	-2.32136	-1.91041	0.245788	1	FALSE		0
YLR406C-A	2.05393	-1.92189	0.245788	1	FALSE		0
YDR146C	0.483082	6.03584	0.245836	1	FALSE		0
YDL150W	0.488766	5.15902	0.246005	1	FALSE		0
YJL213W	-0.483386	5.8732	0.246149	1	FALSE		0
YLR437C-A	-0.664329	0.975829	0.246249	1	FALSE		0
YIL018W	0.476793	10.8739	0.246256	1	FALSE		0
YPR036W-A	-0.477307	9.0366	0.246278	1	FALSE		0
YKL050C	-0.498602	4.15025	0.246389	1	FALSE		0
YOL124C	0.503455	3.84813	0.247436	1	FALSE		0
YAL056C-A	0.539531	2.41456	0.247663	1	FALSE		0
YLR060W	0.475956	8.50182	0.247959	1	FALSE		0
YLL019C	-0.477167	7.39926	0.247972	1	FALSE		0
YJL043W	0.564027	2.32779	0.248061	1	FALSE		0
YGR022C	-0.483075	5.55784	0.248071	1	FALSE		0
YJR105W	0.475983	8.19605	0.248188	1	FALSE		0
YPR142C	0.561994	2.22587	0.248484	1	FALSE		0
YCR024C	-0.483464	5.32769	0.248905	1	FALSE		0
YCR048W	0.478828	6.2113	0.249329	1	FALSE		0
YGL030W	0.47352	10.6283	0.249538	1	FALSE		0
YDR085C	-0.475944	7.18546	0.249548	1	FALSE		0
YPL073C	-0.513374	3.37839	0.249658	1	FALSE		0
YIL158W	0.485557	5.01913	0.249996	1	FALSE		0
YIL105C	-0.475343	7.25343	0.250023	1	FALSE		0
YPR002W	-0.497327	4.02562	0.250236	1	FALSE		0
YGL135W	0.47284	9.88877	0.250383	1	FALSE		0
YMR230W	0.473217	8.74369	0.250512	1	FALSE		0
YLR278C	-0.475002	7.09167	0.250663	1	FALSE		0
YBR232C	0.619299	1.63534	0.250884	1	FALSE		0
YBR248C	0.475917	6.58206	0.251013	1	FALSE		0
YER036C	0.473553	7.69136	0.251165	1	FALSE		0
YKL096C-B	0.850228	0.0742591	0.251805	1	FALSE		0
YGL019W	0.473773	7.09316	0.251925	1	FALSE		0
YPR202W	-0.482526	5.13759	0.251962	1	FALSE		0
YKR025W	-0.48037	5.15777	0.252122	1	FALSE		0
YLR043C	0.471428	8.36824	0.252574	1	FALSE		0
YCR032W	-0.474139	6.5317	0.252869	1	FALSE		0
YIR029W	-0.484658	4.93037	0.252888	1	FALSE		0
YNL029C	0.488833	4.37951	0.253095	1	FALSE		0
YCR099C	-0.513584	3.11695	0.253185	1	FALSE		0
YPR018W	0.480149	5.23892	0.253388	1	FALSE		0
YOR010C	0.496669	3.8509	0.253536	1	FALSE		0
YBR079C	0.470474	8.35837	0.25354	1	FALSE		0
YBL043W	-0.509137	3.06253	0.253708	1	FALSE		0
YPL072W	-0.496126	3.94654	0.25419	1	FALSE		0
YGR187C	0.480968	5.07765	0.254876	1	FALSE		0
YGR034W	0.468634	8.99331	0.254964	1	FALSE		0
YNL255C	0.469405	7.96511	0.254994	1	FALSE		0
YLR061W	0.46926	8.01323	0.255089	1	FALSE		0
YLR326W	0.480015	4.80819	0.255167	1	FALSE		0
YPR050C	0.484885	4.35201	0.255281	1	FALSE		0
YKR052C	-0.47183	6.45906	0.255398	1	FALSE		0
YNL017C	-0.601246	1.40101	0.255695	1	FALSE		0
YJL183W	0.479563	4.90752	0.255725	1	FALSE		0
YHR143W	0.467908	8.34543	0.25614	1	FALSE		0
YGR249W	-0.470623	6.61808	0.256152	1	FALSE		0
YDR451C	0.48444	4.32013	0.25632	1	FALSE		0
YGR107W	0.655248	1.22676	0.256447	1	FALSE		0
YGR064W	0.673871	0.766429	0.25707	1	FALSE		0
YNL119W	0.483933	4.34572	0.257257	1	FALSE		0
YJL136C	0.466397	8.87948	0.257294	1	FALSE		0
YDR304C	0.466413	8.52724	0.257512	1	FALSE		0
YEL027W	0.465417	8.97982	0.258234	1	FALSE		0
YLR003C	0.480662	4.39779	0.25904	1	FALSE		0
YIL069C	0.464601	8.44134	0.259424	1	FALSE		0
YDR226W	0.464469	8.45317	0.259549	1	FALSE		0
YGL031C	0.46381	9.51555	0.25963	1	FALSE		0
YBL069W	0.473469	5.22059	0.259917	1	FALSE		0
YGR148C	0.463826	8.83996	0.259939	1	FALSE		0
YKL082C	0.469016	5.97611	0.26008	1	FALSE		0
YGL242C	0.473041	5.17757	0.26096	1	FALSE		0
YDR297W	0.463125	8.40324	0.260965	1	FALSE		0
YMR105C	-0.461785	11.2689	0.261321	1	FALSE		0
YDR064W	0.461983	9.83444	0.261396	1	FALSE		0
YBR076W	-0.504565	3.21964	0.261635	1	FALSE		0
YDR074W	-0.461483	11.1114	0.261651	1	FALSE		0
YOR220W	-0.462213	8.39916	0.261889	1	FALSE		0
YJL121C	0.464255	6.85285	0.262074	1	FALSE		0
YMR162C	-0.464739	6.48622	0.262509	1	FALSE		0
YPL222W	-0.4637	6.87317	0.262548	1	FALSE		0
YHR149C	0.472195	4.95368	0.263212	1	FALSE		0
YOR051C	0.462837	6.91043	0.263395	1	FALSE		0
YNL155W	0.468204	5.53247	0.263541	1	FALSE		0
YDR398W	0.463493	6.43371	0.264014	1	FALSE		0
YFL007W	-0.460748	7.58979	0.264276	1	FALSE		0
YFL030W	-0.466946	5.3819	0.264543	1	FALSE		0
YJR162C	4.73385	-2.36361	0.264706	1	FALSE		0
YBR178W	4.57908	-2.43448	0.264706	1	FALSE		0
YKL225W	4.57679	-2.4355	0.264706	1	FALSE		0
YLL030C	4.57679	-2.4355	0.264706	1	FALSE		0
YOL019W-A	4.57679	-2.4355	0.264706	1	FALSE		0
YOR282W	4.57679	-2.4355	0.264706	1	FALSE		0
YLL065W	4.54509	-2.4495	0.264706	1	FALSE		0
YCL048W-A	-0.490084	3.65521	0.264927	1	FALSE		0
YNL301C	0.459423	7.87303	0.265307	1	FALSE		0
YFL050C	-0.468498	5.23625	0.265308	1	FALSE		0
YLR252W	-0.46732	5.41298	0.265518	1	FALSE		0
YCR041W	0.478759	4.01733	0.266286	1	FALSE		0
YKL133C	-0.459852	6.52342	0.267437	1	FALSE		0
YBL068W-A	0.55658	1.95525	0.267858	1	FALSE		0
YPL030W	0.483854	3.58674	0.268392	1	FALSE		0
YDL014W	0.456063	8.25143	0.26841	1	FALSE		0
YDR430C	-0.458351	6.70676	0.268488	1	FALSE		0
YHR046C	0.467907	4.96353	0.268634	1	FALSE		0
YGL036W	-0.45722	7.14012	0.268689	1	FALSE		0
YML026C	0.454925	9.54421	0.268821	1	FALSE		0
YOR242C	-0.584329	1.35624	0.269145	1	FALSE		0
YKL006W	0.454476	9.54699	0.269291	1	FALSE		0
YIL156W	-0.45895	6.14824	0.269642	1	FALSE		0
YLL037W	0.543268	2.03291	0.269783	1	FALSE		0
YBR225W	-0.458794	6.11361	0.269939	1	FALSE		0
YMR031C	-0.453676	8.95794	0.270392	1	FALSE		0
YDL085C-A	-0.460174	5.66894	0.270422	1	FALSE		0
YOR049C	-0.456773	6.57516	0.270495	1	FALSE		0
YDL048C	-0.453416	8.20415	0.271214	1	FALSE		0
YIL131C	0.470647	4.12137	0.271923	1	FALSE		0
YJL033W	0.461603	5.17888	0.272442	1	FALSE		0
YOR180C	-0.472051	4.14965	0.272713	1	FALSE		0
YBL016W	-0.455758	6.1825	0.272851	1	FALSE		0
YGR140W	0.464469	4.78536	0.273307	1	FALSE		0
YDR436W	-0.452699	7.08575	0.273545	1	FALSE		0
YKL134C	-0.460665	4.9222	0.273574	1	FALSE		0
YPL131W	0.450058	11.2381	0.273584	1	FALSE		0
YPL188W	-0.456822	5.62036	0.273816	1	FALSE		0
YCL021W-A	-0.503877	2.66072	0.273924	1	FALSE		0
YHR021C	0.450893	8.11337	0.273988	1	FALSE		0
YNL103W-A	1.23906	-1.33742	0.274268	1	FALSE		0
YDR507C	0.458056	5.32705	0.274382	1	FALSE		0
YEL007W	-0.451184	7.50156	0.274417	1	FALSE		0
YLR205C	-0.462982	4.54388	0.274651	1	FALSE		0
YDR010C	-0.580917	1.55301	0.274712	1	FALSE		0
YNL308C	0.452496	6.61393	0.274943	1	FALSE		0
YBR214W	-0.449304	8.80065	0.275112	1	FALSE		0
YOR293W	0.448939	8.98969	0.275402	1	FALSE		0
YGR271C-A	0.46136	4.57884	0.275479	1	FALSE		0
YGR103W	0.450388	7.29427	0.275636	1	FALSE		0
YBR051W	-0.475826	3.7975	0.275674	1	FALSE		0
YJL127C-B	-0.451656	6.57221	0.275895	1	FALSE		0
YNL067W-B	-1.25906	-0.908454	0.275999	1	FALSE		0
YFR032C-B	0.977309	-0.9228	0.275999	1	FALSE		0
YPL213W	0.464662	4.45111	0.276547	1	FALSE		0
YFL054C	-0.449546	6.99288	0.277086	1	FALSE		0
YJR092W	0.450797	6.41191	0.27736	1	FALSE		0
YKL080W	0.447537	8.17695	0.2775	1	FALSE		0
YER049W	0.454769	5.57556	0.277611	1	FALSE		0
YIR018W	0.464394	4.37459	0.278072	1	FALSE		0
YMR240C	0.457595	4.78139	0.278352	1	FALSE		0
YLR312C	-0.452996	5.45276	0.278462	1	FALSE		0
YLR403W	-0.451553	5.89008	0.278513	1	FALSE		0
YBL018C	-0.460047	4.55696	0.278951	1	FALSE		0
YHR174W	0.444875	13.636	0.278989	1	FALSE		0
YFL060C	-0.484928	3.14262	0.279106	1	FALSE		0
YOR369C	0.444944	10.5167	0.279159	1	FALSE		0
YIL133C	0.445327	8.91588	0.27931	1	FALSE		0
YKL071W	0.461333	4.13243	0.280155	1	FALSE		0
YER126C	0.454627	5.17485	0.280166	1	FALSE		0
YDR170C	-0.444957	8.08235	0.280344	1	FALSE		0
YER003C	0.44585	7.2604	0.28055	1	FALSE		0
YKL067W	0.444548	8.3419	0.280559	1	FALSE		0
YHR182C-A	0.449161	5.9864	0.28072	1	FALSE		0
YEL033W	0.45859	4.45348	0.280878	1	FALSE		0
YOR237W	-0.597274	1.2141	0.28113	1	FALSE		0
YLR055C	-0.451555	5.4261	0.28119	1	FALSE		0
YKR039W	-0.448691	5.96899	0.281212	1	FALSE		0
YDL075W	0.44306	9.69296	0.281405	1	FALSE		0
YLR462W	0.57192	1.58731	0.282299	1	FALSE		0
YPL278C	-0.512088	2.1321	0.282321	1	FALSE		0
YNL068C	0.447062	6.09222	0.282523	1	FALSE		0
YPL133C	-0.448148	5.7446	0.282624	1	FALSE		0
YDR035W	0.442322	8.11905	0.283176	1	FALSE		0
YOR133W	0.44115	10.607	0.283247	1	FALSE		0
YOR106W	0.45069	5.23961	0.283406	1	FALSE		0
YKL174C	0.444564	6.54065	0.28364	1	FALSE		0
YBL076C	0.441321	8.82616	0.283697	1	FALSE		0
YGR011W	-0.468947	3.48363	0.283716	1	FALSE		0
YPR170C	0.60008	1.32158	0.283816	1	FALSE		0
YLR091W	-0.450793	5.121	0.28382	1	FALSE		0
YGR027C	0.440515	10.0856	0.284051	1	FALSE		0
YBL042C	-0.446172	5.90288	0.284215	1	FALSE		0
YDL133C-A	-0.440475	9.52503	0.284265	1	FALSE		0
YLR352W	-0.447763	5.73955	0.284343	1	FALSE		0
YGL012W	0.440604	8.26887	0.284899	1	FALSE		0
YMR122W-A	0.43961	9.49875	0.285227	1	FALSE		0
YOL134C	-0.522505	2.02076	0.285294	1	FALSE		0
YPL151C	-0.444293	6.08006	0.28548	1	FALSE		0
YDL163W	0.537349	1.75279	0.28586	1	FALSE		0
YER131W	0.438993	9.45173	0.285919	1	FALSE		0
YKL027W	0.443766	6.12201	0.285961	1	FALSE		0
YJL037W	-0.565737	1.41495	0.286103	1	FALSE		0
YCR076C	-0.442424	6.35348	0.286493	1	FALSE		0
YNL108C	0.450444	4.64282	0.286495	1	FALSE		0
YEL034C-A	0.438771	8.37002	0.286812	1	FALSE		0
YMR053C	-0.443558	5.92137	0.286959	1	FALSE		0
YLR313C	0.468334	3.56162	0.287112	1	FALSE		0
YHR144C	0.476286	3.32847	0.287557	1	FALSE		0
YHR061C	-0.463892	3.81647	0.287719	1	FALSE		0
YHL040C	-0.444271	5.45167	0.287777	1	FALSE		0
YLR214W	0.444423	5.42241	0.287861	1	FALSE		0
YCR005C	-0.438295	7.64225	0.288114	1	FALSE		0
YDL165W	0.444922	5.19281	0.288435	1	FALSE		0
YLR027C	0.437736	7.81638	0.288523	1	FALSE		0
YKR098C	-0.441174	5.99862	0.289212	1	FALSE		0
YIL014C-A	-0.45676	4.21713	0.289573	1	FALSE		0
YDR059C	-0.441711	5.72638	0.289604	1	FALSE		0
YGR257C	-0.438788	6.63292	0.289604	1	FALSE		0
YDR147W	0.444061	5.18972	0.289716	1	FALSE		0
YML099W-A	0.537594	1.61005	0.289781	1	FALSE		0
YPL194W	-0.460979	4.05754	0.289907	1	FALSE		0
YHR023W	0.439712	6.15068	0.290265	1	FALSE		0
YMR295C	0.436636	7.42758	0.290291	1	FALSE		0
YPL126W	0.44148	5.71955	0.290422	1	FALSE		0
YGR279C	0.434928	8.44944	0.290975	1	FALSE		0
YKL094W	0.435647	7.6375	0.291062	1	FALSE		0
YMR104C	-0.434668	8.69786	0.291063	1	FALSE		0
YPR009W	0.441462	5.33404	0.291198	1	FALSE		0
YJR072C	0.436251	7.11034	0.291298	1	FALSE		0
YJL079C	0.434362	8.78436	0.291358	1	FALSE		0
YOR271C	0.437909	6.30979	0.29165	1	FALSE		0
YLR146C	0.442382	5.08638	0.291681	1	FALSE		0
YNL027W	0.435879	7.01239	0.291914	1	FALSE		0
YHR193C	0.43304	9.31365	0.292539	1	FALSE		0
YML131W	-0.437053	6.15259	0.293105	1	FALSE		0
YKL038W	-0.43412	7.33463	0.293196	1	FALSE		0
YMR304W	-0.434502	7.09858	0.293216	1	FALSE		0
YCR003W	-0.439072	5.68874	0.293295	1	FALSE		0
YLL045C	0.431835	10.3987	0.293539	1	FALSE		0
YLR369W	-0.436694	6.12195	0.293621	1	FALSE		0
YLR107W	0.438557	5.75868	0.293711	1	FALSE		0
YNL175C	0.439803	5.14503	0.293861	1	FALSE		0
YPL137C	-0.4346	6.73096	0.293958	1	FALSE		0
YJR146W	0.476926	2.84421	0.294025	1	FALSE		0
YLR068W	0.45935	3.82255	0.294517	1	FALSE		0
YPR132W	0.430442	9.74851	0.295267	1	FALSE		0
YER166W	-0.432261	7.26161	0.295392	1	FALSE		0
YBR046C	-0.432566	7.07987	0.295405	1	FALSE		0
YGR211W	-0.431148	7.96609	0.295619	1	FALSE		0
YHR079C	-0.434194	6.28432	0.295778	1	FALSE		0
YHR173C	-0.557117	1.5394	0.295873	1	FALSE		0
YEL049W	-0.587557	1.04177	0.295898	1	FALSE		0
YGL076C	0.429413	10.4697	0.296231	1	FALSE		0
YOL010W	0.445751	4.45328	0.296239	1	FALSE		0
YMR294W-A	0.434459	6.01981	0.2966	1	FALSE		0
YOL035C	-0.504894	2.05262	0.296615	1	FALSE		0
YJL032W	-0.463813	3.52348	0.296796	1	FALSE		0
YKL069W	0.437208	5.47895	0.297037	1	FALSE		0
YDR079C-A	-0.43311	6.16113	0.297442	1	FALSE		0
YBR287W	0.429653	7.85559	0.297443	1	FALSE		0
YGL209W	-0.43544	5.69163	0.297644	1	FALSE		0
YGR124W	0.428377	9.2974	0.297756	1	FALSE		0
YDR314C	-0.435703	5.45849	0.29795	1	FALSE		0
YIL016W	0.433484	5.79204	0.298608	1	FALSE		0
YMR141C	-0.454697	3.55635	0.299156	1	FALSE		0
YER164W	-0.429107	7.11964	0.299193	1	FALSE		0
YER019C-A	0.428393	7.57121	0.299244	1	FALSE		0
YGR149W	-0.430157	6.54802	0.299424	1	FALSE		0
YGL227W	-0.428181	7.57373	0.29945	1	FALSE		0
YJR067C	0.451814	3.6	0.299558	1	FALSE		0
YBR147W	-0.435907	5.04919	0.300088	1	FALSE		0
YHR019C	0.426253	9.27184	0.300162	1	FALSE		0
YEL010W	0.895598	-0.465105	0.30031	1	FALSE		0
YGL116W	0.431974	5.73553	0.30041	1	FALSE		0
YHL048W	-0.428521	6.85899	0.300427	1	FALSE		0
YGL121C	0.431096	5.99843	0.300445	1	FALSE		0
YMR145C	0.426098	8.76149	0.30062	1	FALSE		0
YDR301W	-0.42961	6.33134	0.300734	1	FALSE		0
YPR137W	0.43764	4.83083	0.300738	1	FALSE		0
YEL003W	-0.428313	6.69195	0.301087	1	FALSE		0
YLR111W	-0.547924	1.37062	0.301314	1	FALSE		0
YDL019C	-0.425133	8.24072	0.302106	1	FALSE		0
YHR171W	-0.430064	5.85872	0.302154	1	FALSE		0
YEL012W	-0.42619	7.26556	0.302203	1	FALSE		0
YGR118W	0.424358	9.28002	0.302305	1	FALSE		0
YHR087W	-0.42406	9.17217	0.302686	1	FALSE		0
YOL083W	-0.428596	6.10619	0.302718	1	FALSE		0
YFL037W	0.424075	8.2049	0.303359	1	FALSE		0
YDL166C	0.436414	4.97877	0.303434	1	FALSE		0
YDR141C	-0.424908	7.34202	0.30352	1	FALSE		0
YMR257C	-0.432402	5.12278	0.303544	1	FALSE		0
YFR014C	-0.423867	8.12011	0.303662	1	FALSE		0
YDR165W	0.43104	5.41029	0.303932	1	FALSE		0
YPL109C	-0.426912	6.10894	0.304607	1	FALSE		0
YJR016C	0.422738	8.50414	0.304621	1	FALSE		0
YMR186W	0.421981	10.1047	0.304724	1	FALSE		0
YGL175C	0.44656	3.59699	0.305564	1	FALSE		0
YDL058W	-0.423812	6.86199	0.305752	1	FALSE		0
YBR111W-A	-0.423919	6.78065	0.305831	1	FALSE		0
YOL040C	0.420854	9.76047	0.306114	1	FALSE		0
YKR043C	0.423368	6.86688	0.306291	1	FALSE		0
YDR112W	0.436873	4.47088	0.306474	1	FALSE		0
YCL030C	0.420011	8.97119	0.307427	1	FALSE		0
YOR234C	0.421205	7.12952	0.308178	1	FALSE		0
YDR535C	0.503976	2.21111	0.308339	1	FALSE		0
YJR010C-A	-0.426712	5.38555	0.30863	1	FALSE		0
YNR003C	0.424758	5.67536	0.309304	1	FALSE		0
YLR371W	-0.420055	7.07586	0.30957	1	FALSE		0
YPL025C	0.637448	0.481254	0.309909	1	FALSE		0
YML063W	0.417576	9.49302	0.309981	1	FALSE		0
YNL207W	0.426597	5.1797	0.310157	1	FALSE		0
YPR052C	0.419556	6.99875	0.310351	1	FALSE		0
YLR390W-A	0.417651	8.63199	0.310363	1	FALSE		0
YLL062C	-0.458546	3.0335	0.310932	1	FALSE		0
YDR384C	-0.423988	5.61723	0.31126	1	FALSE		0
YJL132W	-0.425851	5.24135	0.311599	1	FALSE		0
YCR100C	-0.444554	3.5724	0.311652	1	FALSE		0
YDR249C	-0.437259	3.96385	0.311935	1	FALSE		0
YBR196C	0.415544	10.7732	0.311996	1	FALSE		0
YKL029C	0.419542	6.37057	0.312118	1	FALSE		0
YPL233W	0.430592	4.72003	0.312199	1	FALSE		0
YER078W-A	0.84897	-0.159296	0.312304	1	FALSE		0
YIR041W	0.958255	-0.721839	0.312308	1	FALSE		0
YNR032C-A	0.423065	5.58897	0.312835	1	FALSE		0
YJR010W	0.426533	4.89607	0.313087	1	FALSE		0
YOR126C	-0.427225	4.86837	0.313098	1	FALSE		0
YDR448W	-0.429172	4.56114	0.313237	1	FALSE		0
YIL060W	-0.437937	4.11409	0.313464	1	FALSE		0
YPL041C	0.436954	3.8627	0.313597	1	FALSE		0
YMR090W	-0.415453	7.8292	0.313661	1	FALSE		0
YHR139C	0.444577	3.25162	0.313868	1	FALSE		0
YOR016C	0.421651	5.48271	0.314016	1	FALSE		0
YHR137W	-0.414971	7.77294	0.314293	1	FALSE		0
YGR097W	-0.414788	7.88919	0.314361	1	FALSE		0
YHR116W	-0.423044	5.1916	0.314371	1	FALSE		0
YNL302C	0.413748	9.57824	0.31439	1	FALSE		0
YLR256W	-0.413754	8.55861	0.314926	1	FALSE		0
YEL029C	0.427501	4.36258	0.315801	1	FALSE		0
YNL031C	0.41235	10.1356	0.315849	1	FALSE		0
YFR054C	-0.605139	0.960468	0.31585	1	FALSE		0
YML056C	0.413349	7.77417	0.316206	1	FALSE		0
YOR301W	-0.420041	5.41004	0.316522	1	FALSE		0
YOR161C-C	-0.556629	1.11012	0.316775	1	FALSE		0
YKL016C	0.413216	7.40604	0.31691	1	FALSE		0
YLR152C	-0.414261	6.71011	0.317147	1	FALSE		0
YGL009C	0.411533	9.03636	0.317227	1	FALSE		0
YLR222C	0.420267	5.3336	0.317382	1	FALSE		0
YKL060C	0.410579	14.0597	0.31758	1	FALSE		0
YNL285W	-0.427488	4.55293	0.317587	1	FALSE		0
YER033C	-0.415743	6.05989	0.317626	1	FALSE		0
YJL156W-A	-0.474452	2.45061	0.318046	1	FALSE		0
YPR110C	0.413351	6.78072	0.318072	1	FALSE		0
YDL021W	-0.414081	6.37661	0.318366	1	FALSE		0
YNR033W	-0.412254	7.06191	0.318652	1	FALSE		0
YLR258W	-0.409845	10.633	0.318678	1	FALSE		0
YLR323C	0.432564	3.86018	0.318808	1	FALSE		0
YOR015W	-0.421226	4.88526	0.319164	1	FALSE		0
YDR360W	-0.444968	3.12047	0.319569	1	FALSE		0
YDR009W	-0.420661	4.5707	0.319687	1	FALSE		0
YMR075C-A	-0.452445	3.02659	0.31995	1	FALSE		0
YLR339C	0.409054	8.38442	0.320595	1	FALSE		0
YGR292W	-0.414069	5.60151	0.320824	1	FALSE		0
YNR026C	0.414047	5.528	0.321263	1	FALSE		0
YNL077W	-0.409523	7.32638	0.32135	1	FALSE		0
YJL159W	0.407373	11.2508	0.321508	1	FALSE		0
YAL007C	0.411719	6.27557	0.321553	1	FALSE		0
YMR194W	0.408771	7.79169	0.321559	1	FALSE		0
YMR142C	0.407483	10.0146	0.321609	1	FALSE		0
YML117W	-0.407787	8.74496	0.321804	1	FALSE		0
YER066W	0.42743	4.15586	0.322006	1	FALSE		0
YBL113W-A	0.47381	2.51607	0.322151	1	FALSE		0
YPR007C	0.457862	2.52036	0.322151	1	FALSE		0
YBL096C	-0.629744	0.335681	0.32247	1	FALSE		0
YGL234W	0.40634	9.68174	0.323069	1	FALSE		0
YMR117C	0.425234	3.98058	0.323183	1	FALSE		0
YKL113C	0.411588	5.88792	0.323341	1	FALSE		0
YER084W-A	1.04652	-1.14149	0.323452	1	FALSE		0
YBR009C	0.406287	8.94309	0.32347	1	FALSE		0
YDR038C	-0.407613	7.09206	0.324056	1	FALSE		0
YDL184C	-0.40495	12.2463	0.324299	1	FALSE		0
YOL089C	-0.410931	5.54949	0.324486	1	FALSE		0
YFL057C	0.452307	2.78347	0.324526	1	FALSE		0
YHR068W	0.406616	7.49176	0.324543	1	FALSE		0
YGL007C-A	0.649773	0.560305	0.324598	1	FALSE		0
YGR041W	0.410138	5.68532	0.324933	1	FALSE		0
YHL001W	0.405147	8.41359	0.325201	1	FALSE		0
YBL059C-A	-0.414718	5.08543	0.325201	1	FALSE		0
YDR466W	-0.40772	6.57244	0.325226	1	FALSE		0
YLR233C	-0.413964	5.14862	0.325388	1	FALSE		0
YDR182W-A	0.603933	0.730354	0.325815	1	FALSE		0
YDL240C-A	1.3895	-1.65851	0.325869	1	FALSE		0
YHL041W	1.3895	-1.65851	0.325869	1	FALSE		0
YBR058C-A	-0.404792	7.94795	0.326066	1	FALSE		0
YMR310C	0.423827	4.3139	0.326241	1	FALSE		0
YFR031C-A	0.403152	9.81549	0.326823	1	FALSE		0
YAR007C	0.40753	6.16261	0.32693	1	FALSE		0
YMR306W	0.417772	4.48749	0.327043	1	FALSE		0
YMR159C	-0.440093	3.1783	0.327657	1	FALSE		0
YER141W	-0.40345	7.81974	0.327823	1	FALSE		0
YEL028W	0.444806	3.14846	0.327941	1	FALSE		0
YFR026C	-0.444148	2.75953	0.328374	1	FALSE		0
YDR265W	-0.406043	6.21226	0.328432	1	FALSE		0
YGR270W	-0.402523	7.75297	0.32902	1	FALSE		0
YBL067C	-0.405571	6.05792	0.329613	1	FALSE		0
YHL021C	-0.400458	10.1221	0.329963	1	FALSE		0
YOR243C	0.403867	6.48851	0.330129	1	FALSE		0
YBR243C	0.404211	6.33054	0.330249	1	FALSE		0
YBR162C	0.40036	9.56849	0.33026	1	FALSE		0
YAL051W	-0.402754	6.89257	0.330292	1	FALSE		0
YKR067W	-0.401659	7.58215	0.330295	1	FALSE		0
YLR080W	-0.405277	5.95373	0.330421	1	FALSE		0
YBR033W	-0.407066	5.40065	0.330802	1	FALSE		0
YDL031W	0.403886	6.15792	0.33129	1	FALSE		0
YCR063W	-0.459377	2.44946	0.331386	1	FALSE		0
YER013W	-0.404725	5.87198	0.331461	1	FALSE		0
YGL216W	-0.410223	4.81831	0.33151	1	FALSE		0
YNL139C	-0.401357	7.02357	0.331669	1	FALSE		0
YDR248C	-0.40429	5.90316	0.331833	1	FALSE		0
YIL056W	-0.40059	7.07795	0.332477	1	FALSE		0
YMR279C	-0.419899	4.23275	0.332567	1	FALSE		0
YPR177C	-0.437101	2.99689	0.332593	1	FALSE		0
YNL129W	0.425173	3.56897	0.332991	1	FALSE		0
YNL153C	0.402861	5.99553	0.333205	1	FALSE		0
YPR189W	-0.400451	6.41016	0.334427	1	FALSE		0
YKL031W	-0.515593	1.48464	0.3345	1	FALSE		0
YLR328W	-0.399523	6.75819	0.334516	1	FALSE		0
YBR141C	0.417424	3.87093	0.33461	1	FALSE		0
YDL081C	0.396667	9.81569	0.334641	1	FALSE		0
YDR011W	-0.397663	7.86322	0.33474	1	FALSE		0
YKR013W	0.39849	7.1606	0.33488	1	FALSE		0
YKL184W	-0.39922	6.72328	0.334975	1	FALSE		0
YAL012W	0.397824	7.45524	0.33515	1	FALSE		0
YPL027W	-0.512415	1.38486	0.335236	1	FALSE		0
YER067C-A	-0.396276	9.33585	0.335292	1	FALSE		0
YCL050C	0.396718	8.26845	0.33547	1	FALSE		0
YCR013C	0.395073	10.9726	0.336325	1	FALSE		0
YKL104C	0.395923	8.31057	0.336398	1	FALSE		0
YPL272C	-0.435272	3.14168	0.336622	1	FALSE		0
YLL058W	-0.402027	5.59776	0.336706	1	FALSE		0
YNL208W	0.394873	9.78796	0.336835	1	FALSE		0
YKL154W	0.405819	4.87472	0.337125	1	FALSE		0
YEL057C	-0.415909	4.02139	0.337268	1	FALSE		0
YOR235W	-0.533915	1.0552	0.337447	1	FALSE		0
YMR198W	0.404935	5.18543	0.337454	1	FALSE		0
YOL016C	0.393998	10.2144	0.337782	1	FALSE		0
YIR001C	-0.397964	6.26255	0.337952	1	FALSE		0
YGR208W	0.398064	5.91616	0.339358	1	FALSE		0
YFL002C	0.400971	5.104	0.339697	1	FALSE		0
YDR188W	0.39339	8.07626	0.339722	1	FALSE		0
YBR081C	-0.395389	6.60208	0.339967	1	FALSE		0
YPL217C	0.396319	6.21132	0.340214	1	FALSE		0
YHR148W	0.421057	3.24814	0.34049	1	FALSE		0
YPL099C	-0.39668	5.8946	0.341056	1	FALSE		0
YHR128W	0.396042	6.04481	0.341234	1	FALSE		0
YER056C-A	0.391369	8.29438	0.341987	1	FALSE		0
YGL156W	-0.392639	7.08713	0.342127	1	FALSE		0
YBL047C	-0.390999	8.5788	0.34219	1	FALSE		0
YOR145C	0.398904	5.42837	0.342285	1	FALSE		0
YHR198C	-0.394476	6.21819	0.342367	1	FALSE		0
YOR046C	0.393282	6.62691	0.342525	1	FALSE		0
YGR051C	0.428776	2.95692	0.342934	1	FALSE		0
YOL004W	-0.3907	8.03057	0.343058	1	FALSE		0
YMR086W	-0.391392	7.35772	0.343142	1	FALSE		0
YGR217W	-0.397761	5.41132	0.343282	1	FALSE		0
YMR119W-A	-0.418401	3.36894	0.343353	1	FALSE		0
YPL207W	0.392434	6.60175	0.343639	1	FALSE		0
YER042W	0.404396	4.42095	0.343755	1	FALSE		0
YDL043C	0.403241	4.77435	0.343814	1	FALSE		0
YNL102W	0.403241	4.77435	0.343814	1	FALSE		0
YGL173C	-0.38934	8.50867	0.344292	1	FALSE		0
YER039C-A	0.468851	2.21178	0.344534	1	FALSE		0
YIL101C	-0.390901	6.82703	0.344861	1	FALSE		0
YKR034W	0.88981	-0.685887	0.345267	1	FALSE		0
YKR046C	0.389614	7.21831	0.345625	1	FALSE		0
YJR036C	-0.393932	5.75789	0.345637	1	FALSE		0
YKL023C-A	-0.412541	3.76241	0.345949	1	FALSE		0
YBR131W	-0.40873	4.13292	0.346058	1	FALSE		0
YLR089C	-0.388282	8.00093	0.346079	1	FALSE		0
YPR060C	0.394778	5.34451	0.34612	1	FALSE		0
YJR089W	-0.394143	5.59677	0.346246	1	FALSE		0
YDL004W	0.389074	7.22671	0.346275	1	FALSE		0
YNL013C	-0.549156	1.20514	0.346369	1	FALSE		0
YLR436C	-0.389279	7.0393	0.34637	1	FALSE		0
YJR155W	-0.401142	4.24458	0.346408	1	FALSE		0
YNL170W	-0.464718	2.08804	0.34678	1	FALSE		0
YLR336C	0.400589	4.72072	0.347079	1	FALSE		0
YER024W	-0.393725	5.51415	0.347094	1	FALSE		0
YHR203C	0.386631	9.21906	0.347218	1	FALSE		0
YIR039C	0.390544	6.20427	0.347321	1	FALSE		0
YIL071W-A	-0.411194	3.41081	0.347485	1	FALSE		0
YLR452C	-0.389944	6.33086	0.347525	1	FALSE		0
YPR005C	-0.393212	5.74184	0.347544	1	FALSE		0
YBR269C	-0.39011	6.26686	0.347551	1	FALSE		0
YKL117W	0.386255	9.21495	0.347687	1	FALSE		0
YER006W	0.389994	6.23636	0.347877	1	FALSE		0
YCL063W	0.409597	3.59152	0.347921	1	FALSE		0
YDR118W	0.398275	4.83821	0.348118	1	FALSE		0
YLR407W	0.415289	3.74928	0.348254	1	FALSE		0
YDL101C	0.396856	4.89803	0.348465	1	FALSE		0
YNL120C	0.502044	1.64018	0.348623	1	FALSE		0
YER188W	0.394889	5.3238	0.34867	1	FALSE		0
YGL058W	0.391502	5.58656	0.348776	1	FALSE		0
YDL198C	0.388054	6.65744	0.348885	1	FALSE		0
YGL258W-A	-0.469093	1.9602	0.349359	1	FALSE		0
YAL038W	0.384145	12.7153	0.349677	1	FALSE		0
YJR119C	-0.404797	4.22419	0.349775	1	FALSE		0
YGR014W	-0.386935	6.71312	0.350069	1	FALSE		0
YOR341W	0.386546	6.78412	0.350412	1	FALSE		0
YMR131C	0.38806	6.14763	0.35062	1	FALSE		0
YMR269W	0.391303	5.26489	0.350945	1	FALSE		0
YMR309C	0.386331	6.61163	0.351159	1	FALSE		0
YFR051C	0.38486	7.3347	0.351315	1	FALSE		0
YGR201C	-0.388685	5.7596	0.351679	1	FALSE		0
YAL047W-A	0.69097	-0.271146	0.352653	1	FALSE		0
YKL110C	0.388779	5.35024	0.352716	1	FALSE		0
YHR170W	0.384873	6.56551	0.353116	1	FALSE		0
YBL071C	-0.44681	2.30178	0.35315	1	FALSE		0
YPR038W	-0.432269	2.66774	0.353215	1	FALSE		0
YOR276W	0.385488	6.23876	0.353463	1	FALSE		0
YHL010C	-0.387768	5.57741	0.353649	1	FALSE		0
YPL081W	0.384999	6.34837	0.353672	1	FALSE		0
YHL037C	0.590345	0.454426	0.353878	1	FALSE		0
YOR316C-A	0.590345	0.454426	0.353878	1	FALSE		0
YDR136C	-0.653085	0.0164884	0.354832	1	FALSE		0
YNL067W	0.380716	8.6574	0.35496	1	FALSE		0
YPR095C	-0.38414	6.22361	0.355138	1	FALSE		0
YMR052W	-0.395842	4.02567	0.355313	1	FALSE		0
YKL018W	-0.389845	4.82061	0.355388	1	FALSE		0
YLR244C	0.38173	7.25201	0.355391	1	FALSE		0
YJL023C	-0.387809	4.93065	0.355768	1	FALSE		0
YJR021C	-0.383405	6.2826	0.355839	1	FALSE		0
YER026C	-0.380072	8.18344	0.356158	1	FALSE		0
YPR092W	0.40455	3.8764	0.356248	1	FALSE		0
YDL083C	0.379243	9.5707	0.356333	1	FALSE		0
YML105C	0.382908	6.27724	0.356548	1	FALSE		0
YHR152W	0.383635	6.02076	0.356677	1	FALSE		0
YML100W	-0.378607	10.5731	0.356858	1	FALSE		0
YDR034W-B	0.38941	5.03648	0.356868	1	FALSE		0
YNL075W	0.390374	4.89436	0.356873	1	FALSE		0
YPL239W	-0.386305	5.44588	0.35704	1	FALSE		0
YGL005C	-0.37933	7.83423	0.357486	1	FALSE		0
YOR351C	-0.448532	2.13655	0.357541	1	FALSE		0
YPR010C	0.380207	7.0577	0.357706	1	FALSE		0
YPR150W	-0.40056	3.46983	0.358135	1	FALSE		0
YML015C	0.38519	5.54178	0.358298	1	FALSE		0
YML013W	-0.379913	6.88793	0.358426	1	FALSE		0
YMR066W	-0.381192	6.33113	0.358448	1	FALSE		0
YDR275W	-0.389738	4.72202	0.358472	1	FALSE		0
YDR047W	-0.378105	8.3296	0.358511	1	FALSE		0
YOL097C	0.379195	7.29308	0.358513	1	FALSE		0
YER172C	-0.379704	6.9476	0.358549	1	FALSE		0
YOL053W	-0.382085	6.00859	0.358599	1	FALSE		0
YLR226W	-0.388223	4.64258	0.358898	1	FALSE		0
YLR128W	-0.38598	5.17056	0.358976	1	FALSE		0
YLR337C	-0.379115	6.99554	0.359185	1	FALSE		0
YGR204C-A	0.440809	2.06595	0.359223	1	FALSE		0
YNL090W	0.390781	4.41489	0.359234	1	FALSE		0
YDR405W	-0.377918	7.7708	0.359356	1	FALSE		0
YHR150W	-0.385982	5.32729	0.359599	1	FALSE		0
YOL030W	0.377162	8.37703	0.359681	1	FALSE		0
YBR159W	0.377827	7.44072	0.359988	1	FALSE		0
YMR191W	-0.380817	6.02342	0.360131	1	FALSE		0
YBL099W	0.376534	8.61656	0.360287	1	FALSE		0
YGR123C	0.389352	4.77328	0.360889	1	FALSE		0
YBL027W	0.375526	10.015	0.360908	1	FALSE		0
YOR143C	0.388628	4.43366	0.36115	1	FALSE		0
YOL064C	0.379802	6.08825	0.361211	1	FALSE		0
YML029W	-0.378259	6.57931	0.361349	1	FALSE		0
YLR435W	0.394482	3.83201	0.36146	1	FALSE		0
YJR003C	0.388005	4.82914	0.361929	1	FALSE		0
YER004W	0.375968	7.57665	0.362135	1	FALSE		0
YPL044C	0.429538	2.50096	0.362288	1	FALSE		0
YHR107C	0.379313	5.95261	0.36243	1	FALSE		0
YDR209C	0.377295	6.62537	0.362489	1	FALSE		0
YMR320W	-0.400821	3.40342	0.362821	1	FALSE		0
YEL077C	-0.378908	5.88577	0.363175	1	FALSE		0
YJL093C	-0.376625	6.56431	0.36347	1	FALSE		0
YER067W	-0.373768	8.91617	0.363608	1	FALSE		0
YBR150C	-0.376969	6.35858	0.3637	1	FALSE		0
YOL077C	0.378511	5.87389	0.363821	1	FALSE		0
YDR534C	-0.418133	2.83107	0.363916	1	FALSE		0
YPR172W	-0.377474	6.05087	0.364246	1	FALSE		0
YJL002C	0.373857	7.91157	0.364378	1	FALSE		0
YER056C	0.373674	8.02639	0.364479	1	FALSE		0
YIR026C	0.379472	5.53456	0.364571	1	FALSE		0
YDL111C	0.378348	5.39358	0.364757	1	FALSE		0
YMR065W	-0.385931	4.60033	0.364884	1	FALSE		0
YPL058C	0.374844	6.89701	0.364888	1	FALSE		0
YML097C	0.385946	4.77475	0.364921	1	FALSE		0
YMR196W	-0.372789	8.53308	0.365124	1	FALSE		0
YER174C	0.380691	4.98847	0.365431	1	FALSE		0
YBL101C	-0.373793	7.14599	0.365641	1	FALSE		0
YMR103C	-0.374553	6.72995	0.365643	1	FALSE		0
YJL127C	-0.378113	5.50533	0.365676	1	FALSE		0
YMR011W	-0.371606	11.3804	0.365679	1	FALSE		0
YNL319W	0.841505	-0.995752	0.366109	1	FALSE		0
YGL117W	0.37954	5.48794	0.366362	1	FALSE		0
YDR381C-A	-0.37192	8.12271	0.366608	1	FALSE		0
YIL093C	-0.376322	5.85011	0.366635	1	FALSE		0
YCR060W	0.380698	5.26612	0.366829	1	FALSE		0
YOR059C	-0.373726	6.58722	0.367104	1	FALSE		0
YMR217W	0.371522	8.04557	0.367222	1	FALSE		0
YOR324C	-0.382352	4.58419	0.367812	1	FALSE		0
YDR069C	-0.374173	6.20785	0.367819	1	FALSE		0
YJR064W	0.37254	6.87621	0.367891	1	FALSE		0
YAR066W	0.418372	2.7128	0.368027	1	FALSE		0
YLR183C	0.386245	4.32994	0.369044	1	FALSE		0
YMR290C	0.372608	6.4128	0.369148	1	FALSE		0
YHR102W	-0.372295	6.39721	0.369544	1	FALSE		0
YHR161C	-0.369654	7.75999	0.369955	1	FALSE		0
YBR280C	-0.371059	6.73348	0.370119	1	FALSE		0
YAL002W	-0.3714	6.51373	0.370316	1	FALSE		0
YOR384W	-0.371619	6.42431	0.370323	1	FALSE		0
YOR204W	0.371543	6.4429	0.370417	1	FALSE		0
YLR219W	-0.370309	6.98642	0.370462	1	FALSE		0
YBR188C	-0.381421	4.73633	0.370595	1	FALSE		0
YGL254W	-0.379127	4.83526	0.3706	1	FALSE		0
YJL042W	-0.368773	8.0728	0.370722	1	FALSE		0
YGL099W	0.374721	5.34685	0.370743	1	FALSE		0
YOL149W	0.374516	5.68321	0.370873	1	FALSE		0
YLR280C	-0.507113	1.03574	0.371054	1	FALSE		0
YPL132W	-0.374245	5.58031	0.371189	1	FALSE		0
YLR057W	0.374724	5.15023	0.371552	1	FALSE		0
YGL192W	-0.369533	6.883	0.371707	1	FALSE		0
YHR004C	-0.370255	6.46098	0.37196	1	FALSE		0
YNL307C	0.368516	7.37293	0.372046	1	FALSE		0
YGR068C	-0.372219	5.74565	0.372542	1	FALSE		0
YIL113W	-0.373309	5.61601	0.372611	1	FALSE		0
YHR164C	-0.373007	5.62772	0.372651	1	FALSE		0
YNL244C	0.367103	8.26941	0.372708	1	FALSE		0
YPL017C	-0.374768	5.2124	0.372801	1	FALSE		0
YNL178W	0.366217	10.4175	0.372806	1	FALSE		0
YDR354W	0.370016	6.07728	0.373765	1	FALSE		0
YOR136W	0.366444	7.85585	0.374016	1	FALSE		0
YAR042W	-0.366458	7.6524	0.374248	1	FALSE		0
YGR196C	-0.369623	6.02611	0.374418	1	FALSE		0
YBR295W	-0.374592	5.13351	0.374685	1	FALSE		0
YJL080C	0.365362	8.10994	0.375134	1	FALSE		0
YNL184C	0.754764	-0.489892	0.37526	1	FALSE		0
YPL130W	0.754764	-0.489892	0.37526	1	FALSE		0
YHR063W-A	0.373671	5.04628	0.375277	1	FALSE		0
YNR023W	0.369677	5.515	0.37529	1	FALSE		0
YNL030W	0.364471	9.27532	0.375455	1	FALSE		0
YDR020C	0.378201	4.17481	0.375593	1	FALSE		0
YGL194C	-0.375719	4.71731	0.375697	1	FALSE		0
YER091C	0.365742	7.33021	0.375726	1	FALSE		0
YNL062C	0.373324	5.21304	0.375838	1	FALSE		0
YOL061W	0.367018	6.52776	0.375997	1	FALSE		0
YHL049C	-0.402411	3.20069	0.376157	1	FALSE		0
YKL055C	0.428588	2.38227	0.376286	1	FALSE		0
YMR061W	0.36589	6.9467	0.376325	1	FALSE		0
YPR033C	0.365006	7.34572	0.376658	1	FALSE		0
YBR261C	0.370199	5.38016	0.376904	1	FALSE		0
YER171W	0.368425	5.69586	0.376984	1	FALSE		0
YER044C	0.364835	7.15159	0.377253	1	FALSE		0
YGL208W	-0.365558	6.65385	0.377471	1	FALSE		0
YOR070C	-0.365532	6.51863	0.377906	1	FALSE		0
YDR196C	-0.363914	7.11722	0.378492	1	FALSE		0
YBR189W	0.361726	10.2993	0.378708	1	FALSE		0
YBR066C	0.368471	5.51834	0.378867	1	FALSE		0
YLR154W-F	-0.362605	7.95995	0.378888	1	FALSE		0
YOR085W	0.365803	6.12059	0.37905	1	FALSE		0
YJL141C	-0.361796	8.97337	0.379109	1	FALSE		0
YOR381W	-0.369864	5.1213	0.379348	1	FALSE		0
YJL219W	0.399307	3.31039	0.379968	1	FALSE		0
YDL105W	0.378904	3.93025	0.38008	1	FALSE		0
YFL034W	-0.364344	6.21694	0.380502	1	FALSE		0
YPR130C	-0.386439	3.40352	0.381013	1	FALSE		0
YPR165W	0.360228	8.97573	0.381183	1	FALSE		0
YMR099C	0.361132	7.65106	0.381247	1	FALSE		0
YER065C	-0.361938	6.91088	0.381541	1	FALSE		0
YHR195W	-0.361287	7.30541	0.381576	1	FALSE		0
YDL174C	-0.359857	8.53815	0.381955	1	FALSE		0
YKL181W	0.360128	7.95876	0.382168	1	FALSE		0
YKL085W	0.359288	9.15487	0.382327	1	FALSE		0
YPR023C	-0.36077	7.17364	0.382506	1	FALSE		0
YDR122W	-0.359797	7.99663	0.382543	1	FALSE		0
YJL064W	-0.381075	3.91842	0.382559	1	FALSE		0
YBR206W	0.369202	4.70464	0.382891	1	FALSE		0
YNL260C	-0.36833	5.01347	0.383017	1	FALSE		0
YNL191W	0.375195	4.14729	0.383263	1	FALSE		0
YMR032W	0.364762	5.50009	0.383652	1	FALSE		0
YLR062C	0.359003	7.75823	0.383906	1	FALSE		0
YGR162W	0.359206	7.54772	0.383943	1	FALSE		0
YLR056W	0.358275	7.98333	0.38459	1	FALSE		0
YOR050C	0.379945	3.75007	0.384966	1	FALSE		0
YCR012W	0.356751	12.7409	0.385012	1	FALSE		0
YIR005W	-0.371069	4.74615	0.385089	1	FALSE		0
YNL092W	-0.366737	5.18286	0.385189	1	FALSE		0
YNL070W	0.363171	5.47045	0.385221	1	FALSE		0
YKL151C	-0.357444	8.42114	0.385243	1	FALSE		0
YLR234W	-0.378006	3.86292	0.385299	1	FALSE		0
YMR185W	0.376194	4.00552	0.385379	1	FALSE		0
YLR261C	-0.368604	4.65258	0.385599	1	FALSE		0
YKR104W	0.419196	2.16274	0.385913	1	FALSE		0
YPR042C	-0.358143	7.19006	0.385945	1	FALSE		0
YHL015W	0.355971	10.3715	0.386306	1	FALSE		0
YNL016W	0.357059	7.71618	0.38654	1	FALSE		0
YOR001W	0.360717	5.85279	0.386932	1	FALSE		0
YBR091C	0.37155	4.07035	0.387295	1	FALSE		0
YGR194C	-0.356451	7.52766	0.387599	1	FALSE		0
YJL212C	-0.359959	5.84237	0.387897	1	FALSE		0
YER190W	-0.374218	3.84907	0.38796	1	FALSE		0
YAL019W	0.362854	5.07703	0.388423	1	FALSE		0
YDL171C	0.355275	8.04998	0.388502	1	FALSE		0
YLR012C	1.04973	-1.4358	0.388527	1	FALSE		0
YKL194C	-0.363597	5.05906	0.388563	1	FALSE		0
YDR423C	-0.357915	6.3253	0.388567	1	FALSE		0
YLR213C	-0.375043	3.67087	0.389273	1	FALSE		0
YOL155W-A	-0.373442	3.78961	0.389302	1	FALSE		0
YDR303C	-0.358723	5.8859	0.389318	1	FALSE		0
YJR012C	0.363446	4.80547	0.389329	1	FALSE		0
YNL237W	-0.358639	5.86889	0.389512	1	FALSE		0
YHR082C	-0.35488	7.62335	0.389548	1	FALSE		0
YNL264C	0.356792	6.43142	0.38975	1	FALSE		0
YNL247W	0.35489	7.44999	0.389831	1	FALSE		0
YCR015C	-0.360282	5.03455	0.389921	1	FALSE		0
YKL180W	0.353319	9.64823	0.390053	1	FALSE		0
YPL092W	-0.354436	7.61296	0.390155	1	FALSE		0
YMR086C-A	-0.414654	2.30115	0.390246	1	FALSE		0
YLR092W	-0.361077	5.43554	0.390437	1	FALSE		0
YOR018W	-0.355778	6.57191	0.390598	1	FALSE		0
YOR192C-C	-0.363295	4.9887	0.390731	1	FALSE		0
YIL039W	0.354432	7.15477	0.390986	1	FALSE		0
YJR159W	0.374886	3.96595	0.391214	1	FALSE		0
YCR050C	0.375393	3.54797	0.391308	1	FALSE		0
YDL206W	-0.357311	5.85099	0.39136	1	FALSE		0
YPL146C	0.356437	6.09937	0.391469	1	FALSE		0
YMR239C	0.375114	3.74735	0.391472	1	FALSE		0
YBR154C	0.356081	6.19113	0.391568	1	FALSE		0
YDL239C	-0.367546	4.2739	0.3919	1	FALSE		0
YFL019C	0.416984	2.02968	0.391903	1	FALSE		0
YML090W	-0.36346	4.71994	0.391978	1	FALSE		0
YLL022C	0.359017	5.39584	0.392021	1	FALSE		0
YPR010C-A	-0.353965	6.90364	0.392126	1	FALSE		0
YHR014W	0.403525	2.36813	0.392127	1	FALSE		0
YPL042C	-0.35673	5.79043	0.392435	1	FALSE		0
YNL252C	-0.354997	6.27199	0.392639	1	FALSE		0
YGR141W	-0.352952	7.26453	0.392718	1	FALSE		0
YAR028W	0.354482	6.45331	0.392753	1	FALSE		0
YIR020C	-0.386395	3.11421	0.392836	1	FALSE		0
YJR145C	0.351067	10.5121	0.392838	1	FALSE		0
YLR354C	0.351232	9.5924	0.392873	1	FALSE		0
YOL031C	-0.355927	5.76731	0.392948	1	FALSE		0
YGL202W	0.351479	8.40694	0.393234	1	FALSE		0
YBL019W	-0.356113	5.79458	0.393235	1	FALSE		0
YHR030C	-0.351646	8.06163	0.393326	1	FALSE		0
YMR273C	-0.354369	6.28978	0.393412	1	FALSE		0
YJR033C	-0.35322	6.62189	0.393866	1	FALSE		0
YIL162W	-0.350931	8.26238	0.394086	1	FALSE		0
YOR124C	-0.351549	7.52085	0.394162	1	FALSE		0
YNR014W	-0.353016	6.61249	0.394167	1	FALSE		0
YJL189W	0.359608	4.95974	0.394302	1	FALSE		0
YBR048W	0.350177	9.41496	0.394365	1	FALSE		0
YHR186C	-0.353872	6.12932	0.394694	1	FALSE		0
YBL055C	-0.353855	6.10662	0.39481	1	FALSE		0
YAL015C	-0.352293	6.63894	0.395059	1	FALSE		0
YLR110C	0.348997	12.6257	0.395406	1	FALSE		0
YBL011W	-0.351238	7.04117	0.395469	1	FALSE		0
YNL047C	-0.359552	4.85619	0.395535	1	FALSE		0
YNL069C	0.349171	9.80962	0.395573	1	FALSE		0
YPL220W	0.34911	9.42606	0.395799	1	FALSE		0
YPL249C-A	0.348719	9.94164	0.396144	1	FALSE		0
YDR403W	-0.370125	3.73859	0.396254	1	FALSE		0
YOR380W	-0.360991	4.79244	0.396364	1	FALSE		0
YOL063C	-0.352044	6.28529	0.396541	1	FALSE		0
YMR058W	-0.349013	8.38804	0.396558	1	FALSE		0
YPL054W	-0.355555	5.26989	0.396724	1	FALSE		0
YBL072C	0.347803	10.5241	0.39724	1	FALSE		0
YLR314C	0.348703	7.82792	0.397586	1	FALSE		0
YNL263C	0.350749	6.47918	0.397672	1	FALSE		0
YJL133C-A	-0.349463	7.12047	0.39769	1	FALSE		0
YLR297W	0.356809	5.20624	0.39829	1	FALSE		0
YOL100W	-0.349608	6.70825	0.398476	1	FALSE		0
YAR035C-A	-2.00778	-2.06383	0.398816	1	FALSE		0
YLL006W-A	-2.00778	-2.06383	0.398816	1	FALSE		0
YOL166C	-2.00778	-2.06383	0.398816	1	FALSE		0
YPL261C	1.7412	-2.07261	0.398816	1	FALSE		0
YDR114C	1.73947	-2.07239	0.398816	1	FALSE		0
YDR517W	-0.347385	7.99843	0.399145	1	FALSE		0
YNL042W-B	-0.400891	2.12949	0.399343	1	FALSE		0
YOL044W	-0.356818	4.74438	0.399426	1	FALSE		0
YDL055C	0.346186	10.1091	0.399528	1	FALSE		0
YBL031W	0.361003	4.40949	0.399666	1	FALSE		0
YKL102C	0.465384	1.39753	0.399688	1	FALSE		0
YDL238C	-0.351244	5.77984	0.399821	1	FALSE		0
YFL034C-A	0.348945	6.54822	0.399885	1	FALSE		0
YJL225C	-0.346365	8.00083	0.400526	1	FALSE		0
YGR144W	-0.432026	1.72354	0.400707	1	FALSE		0
YIL079C	0.380722	3.24501	0.400801	1	FALSE		0
YLL020C	-0.399723	2.57375	0.400825	1	FALSE		0
YPR155C	-0.348836	6.25885	0.400957	1	FALSE		0
YLR399C	-0.346752	7.30408	0.401004	1	FALSE		0
YLR203C	-0.346752	7.20386	0.401192	1	FALSE		0
YML103C	-0.347026	7.00782	0.401228	1	FALSE		0
YNL025C	-0.350152	5.69702	0.40126	1	FALSE		0
YDR339C	0.353211	5.25786	0.401286	1	FALSE		0
YNL126W	0.359479	4.38246	0.401291	1	FALSE		0
YNL054W	-0.349403	5.98371	0.401317	1	FALSE		0
YMR137C	-0.353147	5.05072	0.401457	1	FALSE		0
YGR106C	0.345592	7.87794	0.401741	1	FALSE		0
YDR320C	-0.349374	5.89604	0.401763	1	FALSE		0
YDL148C	0.349213	5.75447	0.402021	1	FALSE		0
YMR307W	0.344416	9.7516	0.402045	1	FALSE		0
YFR019W	-0.345441	7.58658	0.40232	1	FALSE		0
YCR043C	0.357037	4.49122	0.40246	1	FALSE		0
YPR080W	0.343814	12.1309	0.402473	1	FALSE		0
YDL191W	0.344156	9.39175	0.402538	1	FALSE		0
YOR231W	0.348987	5.8478	0.402602	1	FALSE		0
YER158C	0.346777	6.57123	0.402749	1	FALSE		0
YDR401W	-0.515067	0.819993	0.402789	1	FALSE		0
YBR116C	-0.410826	2.07437	0.402868	1	FALSE		0
YPR102C	0.343764	9.15776	0.403183	1	FALSE		0
YJL218W	0.353113	4.92554	0.403241	1	FALSE		0
YDR330W	-0.34599	6.7249	0.403328	1	FALSE		0
YIL011W	0.351538	5.02925	0.403826	1	FALSE		0
YBR274W	-0.348879	5.70585	0.404127	1	FALSE		0
YDR450W	0.342887	9.75853	0.404131	1	FALSE		0
YDL143W	0.344104	7.52991	0.404254	1	FALSE		0
YDR272W	-0.34396	7.63105	0.404272	1	FALSE		0
YJL138C	0.342782	9.44553	0.404393	1	FALSE		0
YAL003W	0.342535	9.68813	0.404638	1	FALSE		0
YDL228C	0.343537	7.71979	0.404748	1	FALSE		0
YKL011C	0.348647	5.48698	0.404752	1	FALSE		0
YGL039W	0.347764	5.33624	0.405202	1	FALSE		0
YPR113W	0.342607	8.21328	0.405443	1	FALSE		0
YPL186C	-0.343493	7.15957	0.405716	1	FALSE		0
YIR023C-A	-0.396525	2.22449	0.405977	1	FALSE		0
YJL196C	0.342517	7.7997	0.406036	1	FALSE		0
YDL244W	0.375512	2.83666	0.40606	1	FALSE		0
YGR129W	0.358069	4.21876	0.406227	1	FALSE		0
YML022W	0.343557	6.50258	0.407344	1	FALSE		0
YLR344W	0.340975	8.53595	0.407398	1	FALSE		0
YML017W	-0.345471	5.80055	0.407519	1	FALSE		0
YLR353W	0.349691	4.99992	0.407625	1	FALSE		0
YPL166W	-0.349624	4.95843	0.407664	1	FALSE		0
YBR226C	-0.443917	1.41291	0.407864	1	FALSE		0
YOR361C	0.340834	8.13561	0.407953	1	FALSE		0
YCL009C	0.340695	8.13521	0.408145	1	FALSE		0
YER087C-B	0.342088	6.93708	0.408158	1	FALSE		0
YNL329C	-0.34295	6.25015	0.408987	1	FALSE		0
YNR030W	0.344326	5.78522	0.409243	1	FALSE		0
YDR050C	0.338816	12.6425	0.409303	1	FALSE		0
YLR032W	0.351258	4.87858	0.409421	1	FALSE		0
YMR124W	-0.34034	7.04714	0.410271	1	FALSE		0
YDL012C	0.341227	6.44798	0.41071	1	FALSE		0
YOR236W	0.349452	4.88378	0.411087	1	FALSE		0
YKL197C	-0.342222	5.94661	0.411244	1	FALSE		0
YDR247W	-0.33856	7.85116	0.411387	1	FALSE		0
YNR027W	0.346472	5.11078	0.411473	1	FALSE		0
YCR072C	0.362093	3.7673	0.411891	1	FALSE		0
YOR134W	0.341044	6.1407	0.412091	1	FALSE		0
YGR200C	0.341182	6.05701	0.412251	1	FALSE		0
YLR058C	0.336733	10.0481	0.412514	1	FALSE		0
YGL165C	-0.351389	4.56537	0.412761	1	FALSE		0
YBR218C	0.336727	8.6984	0.413136	1	FALSE		0
YKL146W	-0.337882	7.22395	0.413297	1	FALSE		0
YEL072W	0.355853	3.99411	0.413444	1	FALSE		0
YDR366C	-0.336397	8.67918	0.413595	1	FALSE		0
YHR183W	0.336619	8.06391	0.413842	1	FALSE		0
YMR144W	0.354937	3.91072	0.413843	1	FALSE		0
YIL052C	0.335884	9.20079	0.414007	1	FALSE		0
YBL015W	-0.336981	7.48124	0.414092	1	FALSE		0
YOR338W	0.353905	3.82222	0.414289	1	FALSE		0
YKL091C	-0.336584	7.61899	0.414431	1	FALSE		0
YCR016W	0.344541	4.9056	0.41454	1	FALSE		0
YDL201W	0.344707	5.04215	0.414744	1	FALSE		0
YFL010W-A	0.343496	5.22313	0.41493	1	FALSE		0
YDL008W	0.344761	5.01421	0.415109	1	FALSE		0
YMR166C	-0.342149	5.33579	0.415674	1	FALSE		0
YKL211C	0.33769	6.41327	0.415695	1	FALSE		0
YGR277C	0.342969	5.25214	0.415906	1	FALSE		0
YDR465C	0.337793	6.28613	0.416001	1	FALSE		0
YGL215W	0.336675	6.72375	0.416153	1	FALSE		0
YJR153W	-0.344315	4.77108	0.416241	1	FALSE		0
YDL197C	-0.337691	6.22865	0.416295	1	FALSE		0
YPR194C	-0.336378	6.54616	0.41703	1	FALSE		0
YDL183C	-0.343921	4.77389	0.417134	1	FALSE		0
YDL207W	0.337169	6.19677	0.417203	1	FALSE		0
YCR054C	-0.353676	3.8085	0.417417	1	FALSE		0
YGR066C	-0.353676	3.8085	0.417417	1	FALSE		0
YKL128C	0.335919	6.62905	0.417469	1	FALSE		0
YGR025W	-0.555586	0.496685	0.417634	1	FALSE		0
YOL056W	0.338347	5.55667	0.418079	1	FALSE		0
YLR133W	-0.335922	6.39359	0.418152	1	FALSE		0
YKL105C	-0.334696	6.83276	0.418571	1	FALSE		0
YGL204C	-0.360945	3.37315	0.418668	1	FALSE		0
YDL212W	0.333756	7.43082	0.418679	1	FALSE		0
YHR106W	-0.33504	6.525	0.418951	1	FALSE		0
YOR363C	-0.335315	6.40495	0.418955	1	FALSE		0
YOR056C	0.336163	6.02656	0.419302	1	FALSE		0
YMR305C	0.332778	7.90796	0.419361	1	FALSE		0
YIL151C	-0.334645	6.4636	0.419694	1	FALSE		0
YAR060C	-0.456149	1.21184	0.420188	1	FALSE		0
YHR212C	-0.456149	1.21184	0.420188	1	FALSE		0
YLR406C	0.331542	8.68352	0.420365	1	FALSE		0
YPL168W	-0.333052	7.02677	0.420405	1	FALSE		0
YKL002W	-0.332769	7.20222	0.420439	1	FALSE		0
YBR270C	-0.340206	4.87943	0.420634	1	FALSE		0
YGL184C	0.359908	3.346	0.420664	1	FALSE		0
YOR173W	-0.331144	8.45738	0.421081	1	FALSE		0
YDL164C	0.339025	5.27685	0.421092	1	FALSE		0
YOR377W	-0.335655	5.78017	0.4211	1	FALSE		0
YLR310C	-0.331833	7.55164	0.421144	1	FALSE		0
YMR296C	0.331979	7.28767	0.421411	1	FALSE		0
YDR529C	0.331332	7.78936	0.421531	1	FALSE		0
YIL149C	-0.331704	7.35062	0.421653	1	FALSE		0
YPR122W	0.332872	6.60513	0.421776	1	FALSE		0
YJL039C	-0.33211	6.87751	0.422065	1	FALSE		0
YJL149W	-0.337081	5.27243	0.422287	1	FALSE		0
YHR050W-A	-0.497364	0.699208	0.422294	1	FALSE		0
YNR061C	0.333926	5.74425	0.422536	1	FALSE		0
YML024W	0.329674	8.68001	0.422986	1	FALSE		0
YBR184W	0.386449	2.05788	0.423131	1	FALSE		0
YER057C	0.330246	7.68099	0.4232	1	FALSE		0
YPL240C	-0.328872	10.4163	0.423396	1	FALSE		0
YJL012C	0.329747	8.08333	0.423406	1	FALSE		0
YLL029W	-0.32936	8.41967	0.423615	1	FALSE		0
YMR005W	0.333507	5.87367	0.423698	1	FALSE		0
YLR066W	0.331619	6.48176	0.423906	1	FALSE		0
YOL013C	-0.330977	6.74975	0.423973	1	FALSE		0
YHR165C	-0.329949	7.33088	0.424146	1	FALSE		0
YLR162W	0.341314	4.48651	0.42423	1	FALSE		0
YGR251W	-0.348109	4.08924	0.424266	1	FALSE		0
YML060W	0.365219	2.75384	0.424303	1	FALSE		0
YHR178W	0.339192	4.59114	0.424829	1	FALSE		0
YBR121C	0.32835	8.633	0.424882	1	FALSE		0
YNL089C	-0.350363	3.65693	0.424909	1	FALSE		0
YDR345C	0.327595	10.3446	0.425214	1	FALSE		0
YHR088W	0.338621	4.98226	0.425236	1	FALSE		0
YDL113C	-0.329309	7.134	0.425418	1	FALSE		0
YHR157W	-0.444318	0.917909	0.425433	1	FALSE		0
YLR448W	0.329249	7.04432	0.425726	1	FALSE		0
YBR250W	-0.41004	1.71144	0.425866	1	FALSE		0
YGL008C	0.32693	11.5661	0.425968	1	FALSE		0
YJL060W	0.330375	6.19174	0.426679	1	FALSE		0
YNL160W	0.326429	10.6441	0.4268	1	FALSE		0
YPL247C	-0.327394	7.92074	0.426881	1	FALSE		0
YFL045C	0.326988	8.42842	0.426962	1	FALSE		0
YJL156C	-0.330855	5.94696	0.426976	1	FALSE		0
YNL045W	-0.327169	8.09375	0.427006	1	FALSE		0
YOR078W	0.348711	3.73943	0.427132	1	FALSE		0
YER162C	-0.328676	6.76744	0.427156	1	FALSE		0
YGL153W	-0.331463	5.66854	0.427179	1	FALSE		0
YDR075W	0.343323	4.17561	0.427386	1	FALSE		0
YLR177W	-0.326353	8.95699	0.427478	1	FALSE		0
YGR282C	0.325895	10.3106	0.427623	1	FALSE		0
YMR082C	-0.446799	1.09045	0.427632	1	FALSE		0
YAL019W-A	-0.423697	1.08524	0.427632	1	FALSE		0
YNL171C	-0.61206	-0.312294	0.427714	1	FALSE		0
YER043C	0.325702	9.63611	0.428093	1	FALSE		0
YML094W	0.331215	5.40008	0.428295	1	FALSE		0
YNL220W	0.325935	8.41859	0.428459	1	FALSE		0
YDL035C	-0.328103	6.57684	0.428493	1	FALSE		0
YAL022C	0.328114	6.52581	0.428683	1	FALSE		0
YJR131W	-0.329053	6.11547	0.428774	1	FALSE		0
YGR100W	-0.326515	7.35777	0.428933	1	FALSE		0
YOR226C	-0.331512	5.28418	0.429147	1	FALSE		0
YPL138C	-0.330341	5.50419	0.429148	1	FALSE		0
YOR011W	-0.333289	4.93058	0.429668	1	FALSE		0
YGL054C	0.326044	7.15998	0.430001	1	FALSE		0
YGR070W	-0.325509	7.57203	0.430011	1	FALSE		0
YLR327C	-0.324413	9.36168	0.430022	1	FALSE		0
YML014W	0.334624	4.84103	0.430292	1	FALSE		0
YDR023W	0.32433	8.86807	0.430406	1	FALSE		0
YPL148C	-0.346274	3.7001	0.430567	1	FALSE		0
[truncated: 4,600 more rows]
